# Supplementary material for: Genome-Wide Identification and Evolution of HECT Genes in Soybean
Source: Int J Mol Sci. 2015 Apr 16;16(4):8517–35. doi: 10.3390/ijms16048517 (PMC4425094; doi:10.3390/ijms16048517)
Supplement: Supplementary file 1 [file ijms-16-08517-s001.zip]

Archive with 6 entries (5 files):
- ijms-80517-Supplementary Information/
- ijms-80517-Supplementary Information/File S1.html
- ijms-80517-Supplementary Information/File S2.fasta
- ijms-80517-Supplementary Information/File S3.fasta
- ijms-80517-Supplementary Information/ijms-80517-supplemenatry tables.xls
- ijms-80517-Supplementary Information/ijms-80517-supplementary figures.pdf
