# Supplementary material for: Genome-Wide Identification and Evolution of HECT Genes in Soybean
Source: Int J Mol Sci. 2015 Apr 16;16(4):8517–35. doi: 10.3390/ijms16048517 (PMC4425094; doi:10.3390/ijms16048517)
Supplement: Supplementary file 1 [file ijms-16-08517-s001.zip › ijms-80517-Supplementary Information/File S2.fasta]

>AT1G55860
MAIAEEVTVFAETSLGTRIVMAVPLDITAADFKRKLEKTHASCLSSVGEIEVHGLMVKRK
SRFYHLVESVPIRYIFLDNQKPWFIHAEARVVSRSQESSVSNSIDKTHIRHCHGSDNSIE
RVTALIQGKDKKIKKSRAKSDSRNVASGQETCLDKREYLGPSTSEPETIKSLPSIARVAE
MKNSECFKSFTPKPPERKPVDSESES-IGKRITVAANNIRMQGKTHNSSSLSSSIFRSNS
CRNRSLDGKIITSLAKFMVFEPSKIKSFINSVTSVPLELIHEPLACFRWEFDKGDFHHWV
DLFNYFDTFFEKHVQVRKDLHIEENFEESDPPFPKDAVLQVLRVIRVVLENCTNKHFYSS
YEQHLSLLLASTDAD------VV---EACLQTLAAFLKRQI---------GKYS-----I
RDASLNSKLFSLAQGWGGKEEGLGLTSCAAE------------------NSCDQVSLQLG
RTLHFEFYPSDESPSE------LPGGLQVIHVPDVSICAESDLELLNKLVIDHNVPPSLR
FALLTRMRFARAFSSLATRQQFTCIR------------------LYAFVVLVQASGDTEN
VVSFFNGEPEFVNELVTLVSYEDTVPEKIRILCLLSLVAL------SQDRTRQPTVLTAV
TSGGHRGLLSGLMQKAIDSVVCITSKWSLAFAEALLSLVTV-LVSSSS---GCSAMREAG
LIPTLVPLIKDTDPQHLHLVSAAVH-ILEAFMDYSNPAAALFRDLGGLDDTIF--RLKLE
VSRTEDDVKEKN------------CSSDSNGP--DTEQLPYSEALISYHRRL-------L
LKALLRAISLGTYAPGNT-NLYGSEESLLPECLCIIFRRAKDFGGGVFSLAATVMSDLIH
KDPTCFNALDSAGLTSTFLDAISDEVICSAEAITCIPQCLDALCLNNSG--LQAVKDRNA
LRCFVKIFTSPSYLRA---------LTGDTPGSLSSGLDELLRH----------------
--QSSLRTYGVDMFIEILNSMLIIGSGMEAT-TSKSADVPTSAAPVPMEIDVDEKSLAVS
DE------------AEPSSDTSPANIELFLPDCVCNVARLFETVLQNAEVCSLFVEKKGI
DAVLQLFSLPLMPLS---TSLGQSFSVAFKNFSPQHSAGLARIVCSYLREHLKKTKILLV
SIEGTQLLKLESAIQTKILRSLSCLEGMLSLSNFLL-----KGSASVISELSAADADVLK
ELGITYKQTIWQMAL-------CNDTKEDEKKSVDRGSDNSVSASSSTAERESDEDSSNA
LAVRYTNPVSIRSSSSQSIWGGDREFLSIVRSGEGIHGRTRHAIARMRGGRTRRHLESFN
F--DSEIPADLPVTSSSHELKKKSTEVLIAEILNKLNCTLRFFFTALVKGFTSANRRRID
GASLSSASKTLGTALAKVFLEALNFDGYGAAA-GHEKSLSVKCRYLGKVVDDITFLSFDT
RRRVCFTAMVNSFYVHGTFKELLTTFEATSQLLWT---VPFSIPASSTENEKPGERNIWS
HSKWLVDTLQNYC------------RALDYFVNSTYLLSPTS--QTQLLVQPASVGLSIG
LFPVPREPETFVRNLQSQVLDVILPIWNHPMFPDCNPNFVASVTSLVTHIYSGVVDAREN
RSGVTRGINQRALPLQLDESIVGMIVEMGFSRSRAEIALRRVGTNSVEMAMDWLFTNPEQ
PVQEDDELAQALALSLGNSSETPKLEDTE-KP----VDVPQEEAEPKEPPVDEVIAASVK
LFQSDDSMAFPLMDLFVTLCNRNKGEDRPKIVSYLIQQLKLVQLDFSKDT-GALTMIPHI
LALVLSEDDNTREIAAQDGIVTVAIGILTDFNLKSESETEILAPKCISALLLVLSMMLQA
QTKLSSEYVEGNQGGSLVPSDSP----QDSTAALKDALSSDVAKGESNQALELIFGKSTG
YLTMEEGHKALLIACGLIKQHVPAMIMQAVLQLCARLTKS---HALAIQFLENGGLSSLF
NLPKKCCFPGYDTVASVIVRHLVEDPQTLQIAMETEIRQTL--SGKRHIG--RVLPRTFL
TTMAPVISRDPVVFMKAVASTCQLESSGGRDFVILSKEKEKPKVS--GS-----------
-------------EHGFSLNEPLGISENKLHDVSGKCSKSHRRVPANFIQVIDQLIDLVL
SF--PRVKRQ-----EDGETNLISMEVDEPTTKVKGKSKVGEPEKASSSRVGEPEKAEIP
EKSEELARVTFILKLLSDIVLMYSHGTSVILRRDTEISQLRGSNLPDDSP-GNGGLIYHV
IHRLLPISLEKFVG---PEEWKEKLSEKASWFLVVLCSRSNEGRKRIINELSRVLSVFAS
LGRSSSKSV--LLPDKRVLAFANLVYSILTKNSSSSSSNFPGCGCSPDVAKSMMDGGTIQ
CLTSILHVIDLDHPDAPKLVTLILKSLETLTR--AANAAEQL-KSEVPNEKKNRDSDERH
DSHGNS-TETEADELNQNNSSLQQVTDAAGNGQEQAQVSSQSAGERGSSQTQAMPQDMRI
--EGDETILPEP---IQMDFMREEIE------------GDQIEMSFHVENRADDDV---D
DDMG-DEG----EDDEGDDEDADLVEDGAGVMSLAGTDVEDPEDTGLG------------
------------------DEYNDDMV---DEDDDDFHENRVIEVRWREALDGL---DHFQ
ILGRSGGGNGFIDDITAEPFEGVNVDDLFALRRPL-------------------------
---GFERRRQTGRSSLDRSGSEVHGFQHPLFSRPSQTGNTASVSASAG-SISRHSE---A
GSYDVAQFYMFDTPVLPFDQVPVDPFSARLAGGGAPPPLTDYSVVGMDS----SRRGVGD
SRWTDIGHPQPSSLSASIAQLIEEHFISNLRASAPVNTVVERETNTTEIQEQLHPDVPPS
VGSETVLGDGNEGGQQSEERELLNNNENVNNPPDVMAESFAQGQANLASPVSQDTGESLQ
QLE--VMQPLPLNSTPNEIDRMEVGEGDGAPIDQV---------DHEAVHLISTAQGQPD
TSSIQNVSVTAI---------------------------APPVDDPDSNFQPSVDVDMSS
DGAEGNQSV---------QPSPLDGDNNELSSMEATENVRNDEQVEEGS--LDGRAPEVN
AIDPTFLEALPEDLRAEVLASQQAQSVQPPTYEPPPVDDIDP-EFLAALPPDIQTEVLAQ
QRAQRM--VQQSQGQAVDMDNASIIATLPADLREEVLLTSSEAVLAALPSP-LLAEAQML
RDRAMSHYQARSSVFG----SSHRLNNRRNGLGYNRLTGMDRGVGVTIGQRAVSSSADGL
KV-KEIEGDPLVNADALKSLIRLLRLAQPLGKGLLQRLLLNLCAHSFTRANLVQLLLDMI
RPEMETSPSEL-AITNPQRLYGCQSNVVYGRSQLLNGLPPLVFRRVLEVLTYLATNHSAV
ADMLFYFD--SSLLSQLS-------SRKGKEKVT------HVTDSRDLEIPLVVFLKLLN
RP-QLLQSTSHLGLVMGLLQVVVYTAASRI--EGWSPSSG-VPEKLENKPVGEEASSETR
KDA--------ESELVGEADLSVARRKNCAEIYNIFLQLPQSDLCNLCILLGYEG--LSD
KIYSLAGEVLKKLAAVDVAHR----------KFFTKELSELASSLSSSTVREL-------
---------------------ATLSSKQKMSRSTGSMAGASILRVLQVLSSL----TSPI
D---ESNVGTERE-----TEQ-EEQNIMQRLN-----------------VALEPLWH-EL
SQCISMTELQLDHTAAA---SNINPGDHVLGISPTSSL--SPGT-QRLLPLIEAFFVLCE
-KIQ-TPSMLQQD-TNVTAGEVKESSAHGSSSKTSV----DSQKKTDGSVTFSKFAEKHR
R-LLNSFIRQ----NPSLLEKSLSMMLKAPRLIDFDNKKA---YF----------RSRIR
HQHDQHISGPL--------------RISVRRAYVLEDSYNQLRMRSPQDLKGRLNVQFQG
E-----EGIDAGGLTREWYQLLSRVIFDKGALLFT-------------------------
------------------------------------------------------TVGN--
-----------------------------D-ATFQPNPNSVY--------QTEHLSYFKF
VGRMVAKALFDGQLLDVYFTRSFYKHILGVK-VTYHDIEAVDPDYYKNLKWLLENDV---
---------SDI-L-DLTFSMDADEEKHILYEKTEVTDYELKPGGRNIRVTEETKHEYVD
LVAGHILTNAIRPQINAFLEGFNELIPRE-----LVSIFNDKELE-LLISGLPEIDFDDL
KANTEYT-SYTAGSPVIHWFWE----------------------------------VVKA
FSKEDMARFLQFVTGTSKVPLEGFKALQGISGPQRLQIHKA----------------YGA
PERLPSAHTCFNQLDLPEYQSKEQLQER-----LLLAIHEAS--EGF----------GFA
-------------
>AT1G70320
M-----------------------------------------------------------
------------------------------------------------------------
-----------KLRRRRA------------------------------------------
-----------------------SEV----------------------------------
---------------------PTKISLFINSVTSVPLELIQEPLASFRWEFDKGDFHHWV
DLFYHFDTFFEKHVKVRKDLRIEEEFDESDPPFPKDAVLQVLRVIRLVLENCTNKQFYTS
YEQHLSLLLASTDAD------VV---EACLQTLAAFLKRPT---------GKYS-----I
RDASLNLKLFSLAQGWGGKEEGLGLTSCATE------------------HSCDQLFLQLG
CTLLFEFYASDESPSE------LPGGLQVIHVPDVSMRSESDLELLNKLVIDHNVPPSLR
FALLTRLRFARAFSSLATRQQYTCIR------------------LYAFIVLVQASGDTEN
VVSFFNGEPEFVNELVTLVSYEDTVPAKIRILCLQSLVAL------SQDRTRQPTVLTAV
TSGGHRGLLSGLMQKAIDSVICNTSKWSLAFAEALLSLVTV-LVSSSS---GCSAMREAG
LIPTLVPLIKDTDPQHLHLVSTAVH-ILEVFMDYSNPAAALFRDLGGLDDTIF--RLKQE
VSRTEDDVKEIV------------CCSGSNGPEDDTEQLPYSEALISYHRRL-------L
LKALLRAISLGTYAPGNT-NLYGSEESLLPECLCIIFRRAKDFGGGVFSLAATVMSDLIH
KDPTCFNALDSAGLTSAFLDAISDEVICSAEAITCIPQCLDALCLNNSG--LQAVKDRNA
LRCFVKIFSSPSYLKA---------LTSDTPGSLSSGLDELLRH----------------
--QSSLRTYGVDMFIEILNSILIIGSGMEAT-TSKSADVPTDAAPVPMEIDVDEKSLAVS
DE------------AEPSSDTSPANIELFLPDCVCNVARLFETVLQNAEVCSLFVEKKGI
DTVLQLFSLPLMPLS---TSLGQSFSVAFKNFSPQHSAGLARILCSYLREHLKKTNNLLV
SIEGTQLLKLESAVQTKILRSLSCLEGMLSLSNFLL-----KGSASVISELSAANADVLK
ELGITYKQTIWQMAL-------CNDTKEDEKKSVDRASDNSVSASSSTAERESDEDSSNA
LAVRYTNPVSIRSSSSQSIWGGHREFLSVVRSGRGVHGHTRHAIARMRGGRTRRHLESFN
F--DSEIPADLPVTSSSHELKKKSTEVLIAEILNKLNCTLRFFFTSLVKGFTSANRRRID
GPSLSSASKTLGTALAKVFLEALNFQGYGAAA-GPDTSLSLKCRYLGKVVDDITFLTFDT
RRRVCFTAMVNSFYVHGTFKELLTTFEATSQLLWK---VPFSIRASSTENEKSGERNLWS
HSKWLVDTLQNYC------------RALDYFVNSTYLLSPTS--QTQLLVQPASVDLSIG
LFPVPREPETFVRNLQSQVLEVILPIWNHPMFPDCNPNFVASVTSLVTHIYSGVVDTREN
RSGATQGTNQRALPLQPDEAIVGMIVEMGFSRSRAEDALRRVGTNSVEMAMDWLFTNPED
PVQEDDELAQALALSLGNSSETPKLEDTE-KP----VDVPQEEAEPKEPPVDEVIAASVK
LFQSDDSIAFPLVDLFVTLCNRNKGEDRPKIVFYLIQQLKLVQLDFSKDT-GALTMIPHI
LALVLSEDDNTREIAAQDGIVAVAIGILTDFNLKSESETDILAPKCISALLLVLSMMLQA
QTRLSSEYVEGNQGGSLVLSDSP----QDSTAALKDALSSDVAKGESNQALESMFGKSTG
YLTMEESSKVLLIACGLIKQRVPAMIMQAVLQLCARLTKS---HALAIQFLENGGLSSLF
NLPKKCFFPGYDTVASVIVRHLVEDPQTLQIAMETEIRQTL--SGKRHIG--RVLPRTFL
TTMAPVISRDPVVFMKAVASTCQLESSGGTDFVILTKEKEKPKVS--GS-----------
-------------EHGFSLNEPLGISENKLHDGSGKCSKSHRRVPTNFIQVIDQLIDIVL
SF--PGLKRQ-----EGEAANLISMDVDEPTTKVKGKSKVGEPEKAELG----------S
EKSEELARVTFILKLLSDIVLMYLHGTSVILRRDTEISQLRGSNLPDDSP-GNGGLIYHV
IHRLLPISLEKFVG---PEEWKEKLSEKASWFLVVLCSRSNEGRKRIINELTRVLSVFAS
LGRSSSQSV--LLPDKRVLAFANLVYSILTKN--SSSSNFPGCGCSPDVAKSMIDGGTIQ
CLTSILNVIDLDHPDAPKLVTLILKSLETLTR--AANAAEQL-KSEVPNEQKNTDSDERH
DSHGTS-TSTEVDELNQNNSSLQQVTDAVDNGQEQPQVSSQSEGERGSSLTQAMLQEMRI
--EGDETILPEP---IQMDFFREEIE------------GDQIEMSFHVEDRADDDV---D
DDMD-DEG----EDDEGDDEDADSVEDGAGVMSIAGTDVEDPEDTGLGDEYNDDMVDEDE
EDEDEYNDDMVDEDEDDEDEYNDDMV---DEDEDDFHETRVIEVRWREALDGL---DHFQ
IVGRSGGGNGFIDDITAEPFEGVNVDDLFALRRSL-------------------------
---GFERRRQTGRSSFDRSGSEVHGFQHPLFSRPSQTGNTASVSASAG-SISRHSE---A
GSYDVAQFYMFDSPVLPFDQVPVDPFSDRLGGGGAPPPLTDYSVVGMDS----SRRGVGD
SRWTDVGHPQPSSLSASIAQLIEEHFITNLRASAPVDTVVERETNTTEVQEQQQPDVPPS
VGSETVLGDGNEGGEQSEEHELLNNN----------------------------------
--E--VMHPLPLNSTPNEIDRMEVGEGGGAPIEQV---------DREAVHLISSAQGQSD
TSGIQNVSVTAI---------------------------PPPVDDPDSNFQPSVDVDMSS
DGAEGNQSV---------QPSPLDGDNNELSSMEATQDVRNDEQVDEGS--LDGRAPEVN
AIDPTFLEALPEDLRAEVLASQQAQSVQPPTYEPPSVDDIDP-EFLAALPPEIQREVLAQ
QRAQRM--LQQSQGQPVDMDNASIIATLPADLREEVLLTSSEAVLAALPPP-LLAEAQML
RDRAMRHYQARSRVFG----SSHRLNNRRNGLGY-RLTGMERGVGVTIGQRDVSSSADGL
KV-KEIEGDPLVNADALKSLIRLLRLAQPLGKGLLQRLLLNLCAHSFTRANLVQLLLDMI
RPEMETLPSEL-ALTNPQRLYGCQLNVVYGRSQLLNGLPPLVFRRVLEVLTYLATNHSAV
ADMLFYFD--SSLLSQLS-------SRKGKEKVT------HETDSRDLEIPLVVFLKLLN
RP-QLLQSTSHLALVMGLLQVVVYTAASRI--EGWSPSSG-VPEKLENKPVGEEASSETQ
KDA--------ESE------LSVARRKNCAELYNIFLQLPQSDLCNLCMLLGYEG--LSD
KIYSLAGEVLKKLAAVDVTHR----------KFFTKELSELASGLSSSTVRVL-------
---------------------ATLSTTQKMSQNTCSMAGASILRVLQVLSSL----TSTI
D---DSNVGTDKE-----TDQ-EEQNIMQGLK-----------------VALEPLWQ-EL
GQCISMTELQLDHTAAT---SNVNPGDHVLGISPTSSL--SPGT-QSLLPLIEAFFVLCE
-KIQ-TPSMLQQD-ATVTAGEVKESSTHGSSSKTIV----DSQKKIDGSVTFSKFVEKHR
R-LLNSFVRQ----NPSLLEKSFSMMLKAPRLIDFDNKKA---YF----------RSRIR
HQHDQHISGPL--------------RISVRRAYVLEDSYNQLRMRSPQDLKGRLNVQFQG
E-----EGIDAGGLTREWYQLLSRVIFDKGALLFT-------------------------
------------------------------------------------------TVGN--
-----------------------------D-ATFQPNPNSVY--------QTEHLSYFKF
VGRMVAKALFDGQLLDVYFTRSFYKHILGVK-VTYHDIEAVDPDYYKNLKWLLENDV---
---------SDI-L-DLTFSMDADEEKHILYEKTEVTDYELKPGGRNIRVTEETKHEYVD
LVADHILTSAIRPQINAFLEGLNELIPRE-----LVSIFNDKELE-LLISGLPEIDFDDL
KANTEYT-SYTVGSPVIRWFWE----------------------------------VVKA
FSKEDMARFLQFVTGTSKVPLEGFKALQGISGPQRLQIHKA----------------YGS
PERLPSAHTCFNQLDLPEYQSKEQVQER-----LLLAIHEAN--EGF----------GFA
-------------
>AT3G17205
M-----------------------------------------------------------
--FF--------------------------------------------------------
------------------------------------------------------------
------------------------------------------------------------
------------------SGDPSTRK----------------------------------
----------------RVDLG-----------------------------------GRST
KERDARKLLEQTRME---------------RNRRLLQKQQ--------------------
-----NSAALKIQKFFRG------------------------------------------
------------------------------------------------------------
-------RRSMAIERSKVRHDFCETYGNNCQNVDRHCFEPGSSFLRQFLFFFKAQNSGDF
VI----------------------------------------------------------
----------------------------------LVETCR--------------------
--------------------------LLQSFVDSSGDIVSLFSGLDY-------------
----------------------------------SSEHN-----LVDFRVKK-------L
AFTCIEAI--------------HQNRNRLRDQLLVTPEEAS-------ISTAILMEAVS-
-------LLLDPKLPWV--------------------------CKIVSY--LQ---KRKV
FKLVREMVTTAKESPR-------GKTMTGNILSLERVLILIVPH----------------
------------------------------------------------------------
------------------------------------------------------------
------------------------------------------------------------
------------------------------------------------------------
------------------------------------------------IGREP-------
------------------------------------------------------------
------------------------------------------------------------
------------------------------------------------------------
----C------------CCTVVDPRWSFSSMIL-T---IPLI------------------
------------------------------------------------------------
--------------------WKLFPNLKV--------------------VFANP-SLS--
-----------------------------------QHYIHQMASC---------------
-IQKD-------------------------------TCVLPMETSPEFPGYACLLG----
------------------------------------------------------------
------------------------------------------------------------
------------------------------------------------------------
----------------------------NTLDTANVVLSQ--------------------
------------------------------------------------------------
------------------------------------------------------------
------------------------------------------------------------
----PE--------------CSLDMAIDIAL-----------------------------
------------------------------------------------------------
----------------------------------------------VATFFLETLPPVKS
----------------------------------SEGES--RQGSS--------------
------------------------------------------------------------
------------------------------------------------------------
-----------------------------------------------------------D
EDD---------------------------------------------------------
---------------MLIDDVPGLVL----------------------------------
----N---KAL-------------------------------------------------
------------------------------------------------------------
------------------------------------------------------------
----------------------------------------EQQITNA-------------
------------------------------------------------------------
------------------------------------------------------------
------------------------------------------------------------
------------------------------------------------------------
---------------------------------------IDS-RFLLQLTNVLFRQVSLG
MQS---------------------------------------------------------
--------YDED-----------------------------------------KEALAIG
TA----------------------------------------------------------
-----------------------------------------------------------S
SFLYAAFN---------------------------------------------------T
LP----------------------------------------------------------
------------------------------------------------------------
-------------------------------LERIMTILAYRTELVAVLWNYMKRCHENQ
K-------------------WSSMPKLLAYLPGDAPGWLLPL------------------
-------------------------------------------------VVFCPVYK-HM
LMIVDNEEFYEREKPLSLQDIRLLII--ILKQALWQLLWVNPLTQPNTGKSVSNDLSKKN
-PIE-------------LIQNRMGIVVSELLSQLQ--DWNNRK-------QFTSSSDFQA
DSVNEYFISQ----AIMEGTRANYILMQAPFLIPFTSRVK---IF----------TTQLA
TARQSHGSQGI----------FARNRFRIRRDHILEDAYNQMSALSEDDLRSSIRVTFVN
ELGVEEAGIDGGGIFKDFMEKITRAAFDVQYGLFK-------------------------
------------------------------------------------------ETAD--
-------------------------------HMLYPNPGSGMI-------HEQHLQFFHF
LGSLLAKAMFEGILVDIPFATFFLSKLKQKY-NYLNDLPSLDPELYRHLIFLKRYKGDI-
---------SD--L-ELYFVILNNE----YGERTEE---ELLPGGQDMRVTNENVITFIH
LVSNHRLNFQIRQQSSHFLRGFQQLIPKE-----WIDMFNEHELQVLISGSVDSLDIDDL
RNNTNYAGGYHAGHYVIDMFWE----------------------------------VMKS
FSTENQKKFLKFVTGCSRGPLLGFKYL-----EPAFCIQRAAGSA-----------SNES
VDRLPTSATCMNLLKLPPYQSKELLETK-----LMYAISAEA---GF----------DLS
-------------
>AT3G53090
------------------------------------------------------------
------------------------------------------------------------
------------------------------------------------------------
------------------------------------------------------------
-------------------MDLNRKH----------------------------------
----------------KVSLR-----------------------------------GASS
GEISRDALLAKVSQE---------------RELRSYARRA--------------------
-----NAASLFIQRVWRS------------------------------------------
------------------------------------------------------------
-------YIVRKKAAIEIQEEWENLLS--CHSVTLTKSWVSSRVLRPFLFFVRSLSVQHQ
KIQ---------------------------------------------------------
------------------------------------------------------------
-------------AREIHCMQTCFKILLESINSNDQGYNFCSLAVGT-------------
----------------------------------SEDSK-----TWACQTRRMV----SL
CSFLLTEC--------------NYSQERIKDVIGVN---------------ALLLRILI-
-------VLTDPKSWKI--------------------------ITNENF--ED---AETA
KKIIIQFIGSCKS---------------GYYSAVRRYIKTLTKH----------------
--T---------------------------------------------------------
DE-------------------------------------------------RLVITTSAV
-------------------------TLALRPFH---------------------------
------------------------------------------------------------
------------------------------------------------VKQPA-------
----FVDDN---------------------------------------------------
------------------------------------------------------------
------------------------------------------------------------
-----------------QPDTNLAVEEYVSLIL-T---IPRL------------------
--------------------------------------------VCYL------------
-------PSALIRALKHK--SILMPSFHT--------------------ILL----LK--
-----------------------------------DKILNIISEM---------------
-ENSE-------------------------------KQS----CTMEIPSVGWVIGNIIS
L-----------------------------------------------------------
------------------------------------------------------------
------------------------------------------------------------
----------------------------ATVSETDFM-----------------------
--------------------------------------------DPQESN----------
------------------------------------------------------------
------------------------------------------------------------
--------------------PEMFYVLYVHV-----------------------------
------------------------------------------------------------
----------------------------------------------IVTLAENLLSQVES
VG---------------------------------------IQDIHLDIEATS-------
------------------------------------------------------------
------------------------------------------------------------
------------------------------------------------------------
------------------------------------------------------------
----------------NETEKGN-SV----------------------------------
----K---ISF-------------------------------------------------
------------------------------------------------------------
------------------------------------------------------------
----------------------------------------VEMLRPV-------------
------------------------------------------------------------
------------------------------------------------------------
------------------------------------------------------------
------------------------------------------------------------
---------------------------------------CQQ-WHLAKLLAASGKEIRV-
------------------------------------------------------------
---------IAD-----------------------------------------KDASTSS
KKGSETLG----------------------------------------------------
----------------------------------------------------LLDIARLY
SCMLRIF-----------------------------------------------------
------------------------------------------------------------
-----------------------------------------------CVMNPVLG-----
-------------------------------PLPVLNMLSFCPGYIVSLWNSLESVLLPE
N-GCTADDASHGSAKTSWNTRSPSEKKLKHLKNDSVNKWVNVLNKFSGKSPG----PREH
V---ECTSDQPGS-----GQVNESTNDVWDVETLRGGPVGISKEVSCLLHLFCATYA-HL
LVVLDDIQFYEKQVPFMLEKQQRIAS--MLNTLVYYGL--LRGTGPESRQLMDSAIRCLH
-LLY-------------ERDCRHPFCASAL--------WLSPGRTSRPPIAFAARTHE--
-----VLPTS----DVLTTPSMGSVITITPHVFPFEERVH---VFR-EFISKDKASRKMA
GEVDAPGARSI--------------EIVVRRGHVVEDGFQQLNSIG-SRLKSSIHVSFVN
ESGLPEAGLDYGGLSKEFLTDITKAAFATEYGLFS-------------------------
------------------------------------------------------QTPT--
-----------------------------SDRLLVPSPSARHL--------ENGIQMIEF
LGRIVGKALYEGILLDYSFSHVFIQKLLGRY-SFIDELSGLDPELYRNLMYVKHYDGDL-
---------KE--L-CLDFTVTEEF----CGKMSII---ELKPGGKDTSVTNENKMQYIH
AMADYKLNRQIVPFSNAFYRGLTDLISPA-----WLKLFNAHEFNQLLSGGNHDIDVDDL
RRNTKYTGGYSDSSRTIKIFWE----------------------------------VMKG
FEPSERCLLLKFVTSCSRAPLLGFKYL-----QPTFIIHKVSCDTSLWAAI-----GGQD
VERLPSASTCYNTLKLPTYKRASTMREK-----LLYAITSNA---GF----------ELS
-------------
>AT4G12570
M-----------------------------------------------------------
------------------------------------------------------------
-----------TLSRS---SADDSTNNANRS-----------------------------
--------------------Y--SAV----------------------------------
------------------AGTDNKRK----------------------------------
-----RDEDSSDYVGVAESLE-----------------------------------MLKK
QEIDADHMAASAQ-----------------QTL---------------------------
-------------ISWRSGEN----------SR---------------------------
------------------------------------------------------------
------------------------------------------------------------
------------------------------------------------------------
------------------------------------------SLSSSG---ECS------
------------------------------------------------------------
----------------------------------SSNRP---------------------
------------------------------------------------------------
--------------------------------------------------------ESTR
LQIFVRMMSGGKTIVI-H------------------------------------------
------------------------------------------------------------
------------------------------------------------------------
------------------------------------------------------------
------------------------------------------------------------
------------------------------------------------AEKYD-------
------------------------------------------------------------
------------------------------------------------------------
------------------------------------------------------------
-----------------TVEKLHQRIEWKTKI-------PAL------------------
--------------------------------------------EQRV------------
-------------------------------------------------IYKGK-QLQ--
----------------------------------RENSLTYYS-----------------
-IEQD-------------------------------------------------------
------------------------------------------------------------
------------------------------------------------------------
------------------------------------------------------------
----------------------------ASLQLVARM-----------------------
-------------------------------------------QSTEHPV----------
------------------------------------------------------------
------------------------------------------------------------
------------------------------------------------------------
------------------------------------------------------------
-------------------AWQ------------------------TIDDIMYTISRMYK
-----------------------------------------GENLQ----SNINE-----
KIVTFFAMI---------------------------------------------------
------------------------------------------------------------
-----------P---------------------------------------------VES
DES---------------------------------------------------------
------------------------------------------------------------
----I---AKY--------------LNIFSNSSV--------------------------
------------------------------------------------------------
------------------------------------------------------------
------------------------------------------------------------
------------------------------------------------------------
------------------------------------------------------------
------------------------------------------------------------
------------------------------------------------------------
-----------------------------------------P-AALVML-----------
------------------------------------------------------------
---YASSL-ERN-----------------------------------------KSCA-KS
SV----------------------------------KLFLSNCV-ALPK-----------
------------------------------------------------------NQKNYC
LPIVLEF-----------------------------------------------------
------------------------------------------------------------
-----------------------------------------------CKLLRKVC--PDQ
KLYVTCRNTLGSMLETFDNPH---GVYNDQYETFGVEIFPFFTELTGLLLNELAQN----
------------------------SGPSFCDFQKVSSFWQQLRKVIELKVAF----PI--
--------PIVLP-----MQSTALEAEIRHLH-----------------RLFGSLLT-TM
DLCMCRVESSLADKEVG------------------------NS--ETMSSSWSQYLSILK
-IIN-------------SMSNIYQGAKGQLAVMLN----KNKVSFSALVVKFAKRGDDHQ
------------------------WIFEYKEATNFEARRHLAMLL----------FPDVK
EDFEEMHE------------------MLIDRSNLLSESFEYIVGASPEALHGGLFMEFKN
E-----EATGPGVL-REWFYLVCQEIFNPKNTLFL-------------------------
------------------------------------------------------RSAD--
-----------------------------DFRRFSPNPASKV--------DPLHPDFFEF
TGRVIALALMHKVQVGVLFDRVFFLQLAGLK-ISLEDIKDTDRIMYNSCKQILEMDPEFF
--------DSNAGL-GLTFVLETEE----LGKRDTI---ELCPDGKLKAVNSKNRKQYVD
LLIERRFATPILEQVKQFSRGFTDMLSHSVPPRSFFKRLYLEDLDGMLRGGENPISIDDW
KAHTEYN-GFKETDRQIDWFWK----------------------------------ILKK
MTEEEQRSILFFWTSNKFVPVEGFRGL-----SSKLYIYRL----------------YEA
NDRLPLSHTCFYRLCIPRYPTITLMEQR-----LRLIAQDHVS-SSF----------GKW
-------------
>AT4G38600
M-----------------------------------------------------------
------------------------------------------------------------
-----------ETRSR--------------------------------------------
---------------------KRAEAT---------------------------------
------------------SAAPSSSSSSPPPPPSA-------------------------
-----------------------------------------------------SGPTTRS
KRARLSSSSSSSLAP--------TPPSSSTTTRSRSSRSA----------AAA----APM
DTSTDSSGFRRGGRGNRGNNN----------------------------DNSDK------
-----------GKEKE----------------HDVRIR-ER-------------------
------------------ERERDRARE--QLNMDAAAAAARS---------ADEDDDNDS
E----DGNGGFMHP--NMSSASSALQGLLRKLG-AGLDDLLP---S--------SGIG-S
ASSSHL---NGRMKKILSGLRAEGEEGKQ--VEALTQLCEMLSIGTED---SLSTFSVDS
FVP-----------------------VLVGLLNHESNPDIMLLAARALTHLC-------D
VLPS------------------------------SCAAVVHYGAVSCLVARLLTIEYMDL
AEQSLQAL-----------------------------KKISQEHPTACLRAGALMAVLSY
LDFFS-TGVQRVALSTA-----------------------ANMCKKLPS--DASDYVMEA
VPLLTNLLQYHDSKVL-EYASICLTRIAEAFAPYPEKLDELCNHGLVTQAASLISTSNSG
GGQASLSVSTYTGLIRLL------------------------------------------
-----------------------------------------------------STCASG-
------------------------SPLGFRTLL---------------------------
----------------------------------------------------------LL
GISSILKDILLGSGV-------SANASVSPALSRPA------------------------
------------------------------------------------------------
------------------------------------------------------------
------------------------------------------------------------
-------------------DQIYEIVNLANELL------PPLPEGVISLPT--------S
TNALVKGSCQKKS-SPSTSGKQED----ILKISPR---------EKLLGDQPE-------
--------------LLQQFGLDLLPVLVQ--------------------IYGSSVNGT--
----------------IRHKCLSVIGKL-MYFSSSEMIQSLIGDTNISSFLAGVL-----
-AWKD-------------------------------------------------------
---------------------------------------------------------PQV
LV----------------------------------------------------------
------------------------------------------------------------
----------------------------PALQVAEILMEK-LPETFSKVFVREG------
-------------VVHAVDQLVLVG-K----PSHA--------SPTDKDN----------
DCVPG-SARS-------------------------RRYRRRSSNA----------NSDGN
QSEEP-KNPA-SLTIGANHNSL--------------------------------------
----------------DTPTASFMLRETVSSCAKAFKDKYFPSDGGDVD-----------
---VGVTDDLLHLKNLC-----------------TKLTAGID----DHKVKGKG------
-------------------------KSKASGPFLGDFSASKEE--YLIGVISEILGEISK
-----------------------------------------GDGVS---TFEFIGSGVVA
ALLNYFS-----------------------------------------------------
------------------------------------------------------------
----------------CGYFSKEKISEL--------------------------NLPKLR
QEG---------------------------------------------------------
------------------------------------------------------------
----L---RRF------KAFLEVA------------------------------------
-----------------------------LPF-----------------DGNEGK-----
------------------------------------------------------------
---------------------------------VPPMTVLIQKLQNA-------------
------------------------------------------------------------
------------------------------------------------------------
--------LSSLER----------------------F-----------------------
-------------------PVVLSH---------------------------PSRSLSGS
ARLSSGLSALAHPLKLRLCRASGEKTLRD---YSSNIVLIDPLASLAAVEEFLWPRVQRS
ESALKP--------------------AAPIGNTE----PGTLPSGAGVSSP-SSSTPAST
TRRHSS--RSRS-------AINIGDTSKKDPVH--------------------EKGTSSS
KG----KGK------------GVMKPAQAD-KGPQTRS------NAQKRAVLDK---DTQ
MKPASGDSSS--------------------EDEELEISPVDID-----------------
----------DALVIE-EDD--ISDDEDDDNEDV---------------------L-DDS
LP-MCTPDKVHDVKL-----------------ADSVDDDG-L--ATSG------RQMNPA
SG--------------GTSGAAAARASDSIDTGIGNSYGSRGALSFAAAAMAGLG-AASG
RGIRGSRDLHGRTL--------NRSSDEPSKLIFTAAGKQLSRHLT--IYQAVQRQLMLD
E-D----------------DDDRFGG-SDLVSSDGSR-FNDIYTIMYQRPDS----QVNR
LS-VGGASSTTPSK--STKSATTNSSVESQSHRA---------------SLLDSILQGEL
PCDLEKSN--------------------------------STYNVLALLRVLEGLNQLCP
-RLR-------------AQTLSDRFAEGKITSLDDL-S-TTAAKVPLDEFVNSKLTPKLA
RQIQDALALC----SGSLPSWCYQLTRACPFLFPFQTRRQ---YFYSTAFGLSRALNRLQ
QQQGADGSGST-NEREMRIGRLQRQKVRVSRNRILDSAAKVMEMYSSQ--KAVLEVEYFG
E-----VGTGLGPT-LEFYTLLSHDLQKASLGMWR-------------------------
------------------------------------------------------SSSGDK
VSMQIGRDEIEDGK-----PSAANRDIVLAPLGLFPRPWPSTADISEGGQFHKVIEYFRL
LGRVMAKALQDGRLLDVPLSTAFYKLILGQE-LDLHDIVLFDAELGKTLQELRVVVARKH
YLEGVGGDNSSTIS-DLCLRGCRIEDLSLEFTLPGYPEYILRSGDE--IVDITNLEEYIS
LVVDATVKRGVTRQIEAFRSGFNQVFDIT-----SLQIFTPSELDYLLCGRRELWEVETL
AEHIKFDHGYNAKSPAIINLLE----------------------------------IMGE
LTADQQRAFCQFVTGAPRLPPGGLAVL-----NPKLTIVRKHSSTS-SAAANGAGASETA
DDDLPSVMTCANYLKLPPYSTKEIMYKK-----LLYAINEGQ--GSF----------DLS
-------------
>AT5G02880
M-----------------------------------------------------------
------------------------------------------------------------
-----------ENRGQ--------------------------------------------
---------------------KRMEVV---------------------------------
------------------EELPADKR----------------------------------
--------------------------------------------------------ACNS
QDFRPSTSGSSVQAQ------A----NDTNPGHEN--------------------VDADM
DTSSSASPSSRS----------------------------------------DE------
-----------EEQEE----------------QD-----KE-------------------
------------------DSDYGSC----------------------------DSDEED-
-------------------PRQRVLQDYQRQ----------------------------R
SSGDH-----GKLKSLLLNLTGETDPSGQ--LSRLTELCEVLSFSTEE---SLSSVMANM
LSP-----------------------VLVKLAKHENNADIMLLAIRAITYLC-------D
VYPP------------------------------SVEFLVRHDTIPALCQRLLTIEYLDV
AEQCLQAL-----------------------------EKISRDEPVACLNAGAIMAVLSF
IDFFS-TSIQRVAISTV-----------------------VNICKQLSS--ESPSPFMDA
VPILCTLLQYEDRQLV-ENVAICLTKIADQASESPAMLDQLCRHGLINESTHLLNLN---
-SRTTLSQPVYNGVIGML------------------------------------------
-----------------------------------------------------RKLSSG-
------------------------SALAFRTLY---------------------------
----------------------------------------------------------EL
NIGYSLKEIMSTYDI-------SHSVSSTHPINACS------------------------
------------------------------------------------------------
------------------------------------------------------------
------------------------------------------------------------
-------------------NQVHEVLKLVIELL------PASPV----------------
-------------------------EDN-QLASEK---------ESFLVNQPD-------
--------------LLQQFGRDMLPVMIQ--------------------VLNSGANVY--
----------------VSYGCLSAIHKL-TCLSKSGDIVELLKNTNMSSVLAGIL-----
-SRKD-------------------------------------------------------
---------------------------------------------------------HHV
IV----------------------------------------------------------
------------------------------------------------------------
----------------------------VALQVAEVLLEK-YRDTFLNSFIKEG------
-------------VFFAIEALLSSD-RGQQ---------------NQGSA----------
DLSQKPVTKEIV------------------------------------------------
------KCLCQSFERSLSSSS---------------------------------------
------------------QTCKIE-KDSVYVLATRIKEGFFGPEVFNSE-----------
---KGLTDVLQNLKNLSVAL--------------SELMTVPI----DAHVL---------
----------------------------------------HDE--KFFSIWNQIMERLNG
-----------------------------------------RESVS---TFEFIESGVVK
SLASYLS-----------------------------------------------------
------------------------------------------------------------
----------------NGLYQRKLSKGG--------------------------PECDSL
PFI---------------------------------------------------------
------------------------------------------------------------
----G---KRF------EVFTRL-------------------------------------
--------------------------------------------------LWSDG-----
------------------------------------------------------------
---------------------------------EATSSLLIQKLQNS-------------
------------------------------------------------------------
------------------------------------------------------------
--------LSSLEN----------------------F-----------------------
-------------------PIVLSQ---------------------------FLKQKNSF
AAIPNGRCTSYPCLKVRFLKAEGETSLRD---YSQDFVTVDPLCYLDAVDQYLWPKVNIE
----------------------------PIDSVE----AKDQAIECQ--SS-QLQSTS--
-----------------------------------------------------ISCQAES
SS----------------------------------------------------------
--------------------------------------PMEI------------------
------------------------------------------------------------
-------------DS-----------------ESSDASQL-QGSQVED-QTQLPGQQNAS
SS--------------ETS-----------------------------------------
----------------------SEKEDAVPRLLFRLEGLELDRSLT--VYQAILLHKLKS
E-S----------------------------EATNDSKLSGPHNITYERSAQLGDSRENL
FP-P---GSMEDD------------------EYR---------------PFLSYLFTHRL
ALRLKGSSH-------------------------------PPYDILFLLKSLEGMNRFLF
-HLI-------------SLERINAFGEGRLENLDDL-RVQVRP-VPHSEFVSSKLTEKLE
QQLRDSFAVS----TCGLPPWFNDLMDSCPCLFSFEAKSK---YFRLAAFGSQKIRHHPQ
HLSSSNVH----GEARPVTGSLPRKKFLACRENILESAAKMMELYGNQ--KVVIEVEYSE
E-----VGTGLGPT-LEFYTLVSRAFQNPDLGMWR-------------------------
------------------------------------------------------ND-C--
-------------SFIVGKPVEHSGV-LASSSGLFPRPWSGTSTT------SDVLQKFVL
LGTVVAKALQDGRVLDLPLSKAFYKLILGQE-LSSFDIHFVDPELCKTLVELQALVRRKK
LFAEAHGDSGAAKC-DLSFHGTKIEDLCLEFALPGYTDYDLAPYSANDMVNLDNLEEYIK
GIVNATVCNGIQKQVEAFRSGFNQVFSIE-----HLRIFNEEELETMLCGECDLFSMNEV
LDHIKFDHGYTSSSPPVEYLLQ----------------------------------ILHE
FDREQQRAFLQFVTGSPRLPHGGLASL-----SPKLTIVRKHG-------------SDSS
DTDLPSVMTCANYLKLPPYSSKEKMKEK-----LIYAITEGQ--GSF----------HLS
-------------
>Glyma02g38020
M-----------------------------------------------------------
------------------------------------------------------------
-----------TTLRSSWPSRLRQLLS---------------------------------
-----------------------SGGAIGPSV----------------------------
---------------KVDSEPPPKIKAFIEKIIQCPLQDIAIPLSGFRWEYNKGNFHHWR
PLLLHFDTYFKTYLSCRNDLTLLDNL-EDDSPLPKHAILQILRVMQKILENCPNKSSFDG
LE-HFKLLLASTDPE------IL---VATLETLSALVKINP---------SKLHGSPKMI
CCGSVNSYLLSLAQGWGSKEEGLGLYSCVMANEKAQDEALCLFPSE-E-IGHDQSNCRIG
TTLYFELHGPNAQSKE-HSADAVSPSSTVIHMPDLHLRKEDDLSLMKQCTEEFSIPSELR
FSLLTRIRYARAFRSPRICRLYSRIC------------------LLSFIVLVQSGDAQEE
LVSFFANEPEYTNELIRIVRSEEVISGSIRTLAMLALGAQLAAYTSSHHRARI-SGSSLT
FAGGNRMILLNVLQRAILSLKISNDPSSLAFVEALLQFYLLHVVSTST---SGNNIRGSG
MVPTFLPLLEDFDPTHIHLVCFAVK-TLQKLMDYSSSAVSLFKELGGIELLAQ--RLQKE
VHRVIGLVGGTD----------NMMLTGESLGH-STDQL--------YSQKR-------L
IKVSLKALGSATYAPANSTRSQHSQDSSLPITLSLIFKNVDKFGGDIYYSAVTVMSEIIH
KDPTFFSALHEIGLPDAFLLSVGSGILPSSKALTCIPNGLGAICLNAKG--LEAVRESSS
LRFLVDIFTSKKYVLA----------MNEAIVPLANAVEELLRH----------------
--VSTLRSTGVDIIIEIIHKITSFGDGNGAG-FSGKA------EGTAMETDSENKE----
KEGHCCIVGTSYSAVEGISD------EQFIQLCVFHLMVLVHRTMENAETCRLFVEKSGI
EALLNLLLRPTIAQSSDGMSIALHSTMVFKGFAQHHSIPLAHAFCSSLREHLKKTLVGFG
AASEPLLLDPRMTTDGGIFSSLFLVEFLL----FLVASKDNRWVTALLTEFGNESKDVLE
DIGCVHREVLWQISL-------LENRKPEIEEDGACS-SDSQQAEGDVSETEEQRFNSFR
Q---YLDPLLRRRTSG---WSIESQFFNLINLYRDLGRSTGSQNR--LVGP---RSSSSN
QVQHSGSDDNWGTANKKESDKQRAYYTSCCDMVRSLSFHITHLFQELGKVMLLPSRRRDD
VVNVSPASKSVASTFASIAFDHMNYGGRCVNLSGTEESISTKCRYFGKVIDFMDNVLME-
RPDSCNPIMLNCLYGRGVIEIVLTTFEATSQLLFTVNRAPASPMDTDDANAKQDDKED-T
DNSWIYGSLASYG------------KLMDHLVTSSFILSSF---TKHLLAQP----LTNG
DTPFPRDAETFVKVLQSRVLKTVLPVWTHPKFVDCSYEFISTVISIIRHVYTGV-EVK--
--NVNGSAGARITGPPPNETTISTIVEMGFSRSRAEEALRQVGSNSVELAMEWLFSHPEE
-AQEDDELARALAMSLGNSESDSKDAVAN-DN----ALQL-EEEMVQLPPVDELLSTCTK
LLS-KEPLAFPVRDLLVMICSQDDGQHRSNVVSFIVERIKECGLVPSNGNYAMLAALFHV
LALILNEDAVAREAASTSGLIKIASDLLYQWDSSLDIKEKHQVPKWVTAAFLALDRLLQV
DQKLNSEIAE-----------------QLKKEAVNSQQTSITIDEDRQNKMQSALGLSMK
YADIHEQKRLVEVACSCMKNQLPSDTMHAVLLLCSNLTRN---HSVALTFLDSGGLSLLL
SLPTSSLFPGFDNVAASIVRHVLEDPQTLHQAMESEIKHSLVVASNRHPN-GRVNPHNFL
LNLASVISRDPVIFMQAAQSVCQVEMVGERPYIVLLKDRDKDKAKDKEKDKDKTLEKDKV
QNIDG------KVVLGNTNTAPTGNGHGKIQDSNTKSAKGHRKPTQSFINAIELLLESVC
TFV-PPLKGDIASNVLPGTPASTDMDIDASMVKGKGKAVATDSEGNETGS---------Q
DASASLAKIVFILKLLTEILLMYSSSVHVLLRRDAEMSSIRGSYQKSPAGLSMGGIFSHI
LHNFLPYSRNSKKDKKADGDWRQKLATRANQFMVGACVRSTEARKRVFGEICCIINEFVD
----SCHGI--KRPGKEIQVFVDLLNDVLAAR--TPA----GSSISAEASTTFIDAGLVK
SFTCTLQVLDLDHADSSEVATGIIKALELVTKEHVQLVDSSAGKGDNSAKPSVLSQPGRT
NNIGDMSQSME--TSQANPDSLQVD-----------RVGSYAV-CSY-GGSEAVTDDMEH
DQDLDGSFAPAN----EDDYMHENSEDARDLENGMENVGLQFEIQSHGQENLDEDD-DED
DDMSEDEGEDVDEDEDDDEEHNDLE--EVHHLPHPDTDQDEHE-----------------
---------------IDDEDFDDEVM--EEEDEDDEEDEDGVILQLEEGINGINVFDHIE
VFGRD---NSF----ANEAFQVMP-VEVFGSRRQ--------------------------
------GRTTSIYSLLGRTGDTAVPSRHPLLLEP-SSFPPPTGQSDS--SLENNSLGL--
------------------DNIFRSLRS--------------------------GRHGQRL
HLWTDNNQQSGGTNTVVVPQGLEDLLVTQLRRPIPEKSS-NQNIAEAGSHGKVG------
-------------------------------TTQAQDAGGARPEVPVESN----------
-----AVLEVS-TITPS-VD-NS-NNAGVRPAGTGP-SHTNVSNTHSQEVEMQFEHAD--
-GAVRDVEAVSQESSGSGATFGESLRSLDVEIGSA--------DGHDDGGERQVSADRVA
GDSQAARTRRANTPLSHISPVVGRDAFLHSVTEVSENSSRDADQDGAAAEQQVNSDAGSG
AIDPAFLDALPEELRAELLSAQQGQVAQPSNAESQNTGDIDP-EFLAALPADIRAEILAQ
QQAQRLHQSQELEGQPVEMDTVSIIATFPSDLREEVLLTSPDTILANLTPA-LVAEANML
RERFAHRY-SRT-LFGMYPRSRRGETSRREGIG----SGLDGAGGTIS-----SRRSNGV
KV-VEADGAPLVDTEALHAMIRLLRVVQPLYKGQLQRLLLNLCAHSETRTSLVKILMDLL
MLDVKRPVSYFSKVEPPYRLYGCQSNVMYSRPQSFDGVPPLLSRRILETLTYLARNHLYV
AKILLQCWLPNPAIKEPD-------DARGKAVMVVE-DEVNIGESNDGYIAIAMLLGLLN
QP-LYLRSIAHLEQLLNLLDVIIDSAGNKS--SDKSLIST-NPSSAPQIS-AVEANANAD
SNILSSV--DDASKVDGSSKPTPSGINVECESHGVLSNLSNAELRLLCSLLAQEG--LSD
NAYNLVAEVMKKLVAIAPTHC----------ELFVTELAEAVQKLTSSAMNEL-------
---------------------RVFSEAMKALLSTSSTDGAAILRVLQALSSL----VTLL
T---EKENDRGTP----------ALSEVWEIN-----------------SALEPLWH-EL
SCCISKIESYSESASEISTSSSTFVS---KPSGVMPPL--PAGS-QNILPYIESFFVVCE
-KLHPAQPGDSHDSSIPVISDVEYATTSATPQKAS----GTAVKVDEKHMPFVRFSEKHR
K-LLNAFLRQ----NPGLLEKSFSLMLKVPRFIDFDNKRA---HF----------RSKIK
HQHDHHHS-PL--------------RISVRRAYVLEDSYNQLRLRSTQDLKGRLTVHFQG
E-----EGIDAGGLTREWYQLLSRVIFDKGALLFT-------------------------
------------------------------------------------------TVGN--
-----------------------------E-STFQPNPNSVY--------QTEHLSYFKF
VGRVVGKALFDGQLLDVHFTRSFYKHILGVK-VTYHDIEAIDPHYFRNLKWMLENDI---
---------SDV-L-DLTFSIDADEEKLILYERTEVTDYELIPGGRNIKVTEENKHQYVD
LVAEHRLTTAIRPQINSFLEGFNEMIPRE-----LISIFNDKELE-LLISGLPDIDLDDL
RANTEYS-GYSAASPVIQWFWE----------------------------------VVQG
LSKEDKARLLQFVTGTSKVPLEGFSALQGISGSQKFQIHKA----------------YGS
PDHLPSAHTCFNQLDLPEYPSKHHLEER-----LLLAIHEAS--EGF----------GFG
-------------
>Glyma03g34650
------------------------------------------------------------
------------------------------------------------------------
------------------------------------------------------------
------------------------------------------------------------
------------------------------------------------------------
------------------------------------------------------------
------------------------------------------------------------
------------------------------------------------------------
------------------------------------------------------------
------------------------------------------------------------
------------------------------------------------------------
------------------------------------------------------------
------------------------------------------------------------
------------------------------------------------------------
------------------------------------------------------MRVLV-
-------MLTDLKGWKG--------------------------ITDDNH--LD---ADLA
VKDLIQFLGGNKS---------------GCYVSIGRYISALENH----------------
--SSQS------------------------------------------------KSITQA
DD-------------------------------------------------FFFITASAI
-------------------------TIAVRPFY---------------------------
------------------------------------------------------------
------------------------------------------------LTNYD-------
----VEVPG---------------------------------------------------
------------------------------------------------------------
------------------------------------------------------------
-----------------ALDVNHAAEQFFVYLL-T---IPWL------------------
--------------------------------------------VQHL------------
-------PPVLLPALKHK--SILFPCFQT--------------------LLT----LK--
-----------------------------------EKVLPEMSEF---------------
-VKSE-------------------------------ILV----SFKAIPPVGWALTNSIC
L-----------------------------------------------------------
------------------------------------------------------------
------------------------------------------------------------
----------------------------ATGNEI--------------------------
----------------------------------------------ESFN----------
------------------------------------------------------------
------------------------------------------------------------
--------------------QGLEYALYVRV-----------------------------
------------------------------------------------------------
----------------------------------------------VTTLPEALLACLDN
IG-W------------------------VKRK---------KKSLQTDVESSTQP-----
------------------------------------------------------------
------------------------------------------------------------
-----------------------------------------------------------V
DTI---------------------------------------------------------
---------------QHEGEATNESL----------------------------------
----I---MSY-------------------------------------------------
------------------------------------------------------------
------------------------------------------------------------
----------------------------------------MDQFRPV-------------
------------------------------------------------------------
------------------------------------------------------------
------------------------------------------------------------
------------------------------------------------------------
---------------------------------------CQQ-WHLKNLLASIDRD----
------------------------------------------------------------
----------AT-----------------------------------------NKAEAVL
SNGLACLGK---------------------------------------------------
--------------------------------------------------LELCDVALFY
SNLLRIF-----------------------------------------------------
------------------------------------------------------------
-----------------------------------------------SFLSPIRG-----
-------------------------------SLSVLNMLAFTPGFLVRLWGVLEDSFFSE
D-KHNSDNHTSESSK-----HKAFEKMQKHVSKDGANKWVSVLHKFTGKSQA----AMDC
T---DSIGSHSEP-----SRVNDDSSDVWDIESMRHGPQGVPKDMFAMLHLFCATYS-HL
LLVLDDIEFYEKQVPFKIEQQRRIAS--MLNTLVYNGL--SHVSDHHNRPLMDCAVRCLH
-LLY-------------ERDCRHPFCPPAL--------WLSPARKSRPPIAVAARTHE--
-----VLAANLRSDDSSASLSVGSVVTIVPHVFPFEERVE---MFR-EFIKMDKASRKMA
GEISEPGSRAI--------------EIVVRRGHIVEDGFRQLNSLG-SRLKSSIHVSFVS
ECGLLEAGLDYGGLSKEFLTDISKSAFSPEYGLFS-------------------------
------------------------------------------------------QTST--
-----------------------------SDRLLIPTASARYL--------ENGLQMIEF
LGRVVGKALYEGILLDYSFSHVFVQKLLGRY-SFLDELSTLDPELYRNLMYVKNYDGDV-
---------KE--L-SIDFTVTEES----LGKMYVV---ELKSGGKDISVTNENKMQYIH
AMADYKLNQQILPFSNAFYRGVTDLITPS-----WLKLFNASEFNQLLSGGNYDIDVDDL
KNNTRYTGGYNEGSRTIKIFWE----------------------------------VIKG
FEPKERCMLLKFVTSCSRAPLLGFKYL-----QPPFTIHKVACDVPLWATI-----GGQD
VDRLPSASTCYNTLKLPTYKRPGTLRAK-----LLYAISSNA---GF----------ELS
-------------
>Glyma04g00530
M-----------------------------------------------------------
------------------------------------------------------------
-----------ETRSR--------------------------------------------
---------------------KRAEAS---------------------------------
------------------SAAPSSSSTTP-------------------------------
--------------------------------------------------------SRSA
KRSRLSSSSSSILP---------------VNTRSRSARNNN-N--NNNS-GSI----SFM
DPTNESSGSRRDRRG-KNFDR----------------------------ENSDK------
-----------GKEKE----------------QDVRIR-DA-------------------
----ER------------ERERALA-----LNMESEDVG--------------DDDDNDS
-----DGGVGILHQ--NLTSASSALQGLLRKLG-AGLDDLLP---A--------TAMGGS
ASSPHQ---SGRLKKILSGLRADGEEGRQ--VEALTQLCDMLSIGTED---SLSTFSVDS
FVP-----------------------VLVGLLNHESNPDVMLLAARALTHLC-------D
VLPS------------------------------SCAAVVHYGAVSIFCARLLTIEYMDL
AEQSLQAL-----------------------------KKISQEHPTACLRAGALMAVLSY
LDFFS-TGVQRVALSTA-----------------------ANMCKKLPP--DAADFVMEA
VPLLTNLLQYHDSKVL-EHASVCLTRIAEAFASSPDKLDELCNHGLVTQAASLISTSSSG
GGQASLSTPTYTGLIRLL------------------------------------------
-----------------------------------------------------STCASG-
------------------------SPLGAKTLL---------------------------
----------------------------------------------------------LL
GTSGILKDILSGSGV-------SSNTSVSPALSRPA------------------------
------------------------------------------------------------
------------------------------------------------------------
------------------------------------------------------------
-------------------DQIFEIVNLANELL------PPLPQGTISLPV--------S
SNLFVKGSVVKKS-SSGNSGIQEDTNGNVHEILAR---------EKLLNDQPE-------
--------------LLQQFGMDLLPVLMQ--------------------IYGASVNGP--
----------------VRHKCLSVIGKL-MYFSTAEMIQSLLSVTNISSFLAGVL-----
-AWKD-------------------------------------------------------
---------------------------------------------------------PHV
LV----------------------------------------------------------
------------------------------------------------------------
----------------------------PALQISEILMEK-LPGTFSKMFVREG------
-------------VVHAVDQLILAG-NSTNISTQT--------SSAEKDN----------
DSVSGTSSRS-------------------------RRYRLRSGNS----------NPDAN
PSDDL-KSPV-PVNVGLPPSSV--------------------------------------
----------------ETPTTNSSIRASVSSVARAFKDKYFPSDPGSVE-----------
---VGVSDDLLHLKNLC-----------------TKLITGVD----DQRSKAKG------
-------------------------KVKASGFGLDDNSSNTEE--YLIGVISDMLKELGK
-----------------------------------------GDSVS---TFEFIGSGVVE
ALLNYFS-----------------------------------------------------
------------------------------------------------------------
----------------CGYFSKDRISET--------------------------NLPKLR
QQA---------------------------------------------------------
------------------------------------------------------------
----L---SRF------KSFVAVA------------------------------------
-----------------------------LPL-----------------SIDNGA-----
------------------------------------------------------------
---------------------------------VAPMTVLVQKLQNA-------------
------------------------------------------------------------
------------------------------------------------------------
--------LASLER----------------------F-----------------------
-------------------PVMLSN---------------------------SSRSSSGS
ARLSSGLSALSQPIKLRLCRAQGEKSLRD---YSSNVVLIDPLASLAAIEEFLWARVQRG
ESGQKS--------------------TVGTENSE----SGTTPAGAGVSSP-SSYTP-ST
AHRHST--RTRS-------SVNIGDTPRKETSQ--------------------DKGTSSS
KS----KGK------------AVLKPAQEEAQGPQTRN------TVRRRAALDK---VAQ
MKPANGDSTS--------------------EDEELDISPVEIA-----------------
----------EALVIE-DDD--ISDDEDEDHEDV---------------------LRDDS
LP-VCLPDKVHDVKL-----------------GDSAEEST-VAPATSD------SQTNAA
SG--------------SSSKAGTARGSDSADFRSGFSSSSRGAMSFAAAAMAGLG-YANS
RGFRGGRDRHGCLL--------FGSSNDPPKLIFTTGGKQLNRNLS--IYQAIQRQLVLD
E-D----------------DDERFAG-SDYVSGDGSSLWGDIYTITYQRAEN----QPDK
AS-TGGSSSNTSKS--AKSGSALNSSSEAKLHQT---------------SVLDSILQGEL
PCDLEKSN--------------------------------PTYNILALLRVLEGFNQLAP
-RLR-------------VLMVSDSFAKGKILDLDEL-CVTTGARVLLEEFVSGKLTPKLA
RQIQDALALC----SGNLPLWCYQLTKACPFLFPFETRRQ---YFYSTAFGLSRALYRLQ
QQQGADGHGST-TEREVRVGRLQRQKVRVSRNRVLDSAAKVMEMYSSQ--KAVLEVEYFG
E-----VGTGLGPT-LEFYTILSHDLQKVGLQMWR-------------------------
------------------------------------------------------SYSSDK
HQMEIDGDEKKKKSEGSGPNLAGDGELVQAPLGLFPRPWPTNSDASESSQFSKVIEYFRL
LGRVMAKALQDGRLLDLPLSVAFYKLVLCQD-LDLHDILFIDAELGKTLQEFNALVCRKH
YIESIGGSYTDTIV-NLYFHGAPIEDLCLDFTLPGYPEYTLKPGDE--IVDINNLEEYIS
LVIDATVKTGIMRQIEAFRAGFNQVFDIS-----SLQIFTPQELDNLLCGRRELWEAETL
ADHIKFDHGYNAKSPAIVNLLE----------------------------------IMGE
FTPEQQRAFCQFVTGAPRLPPGGLAVL-----NPKLTIVRKLSSTAVNNSSNGNGPSESA
DDDLPSVMTCANYLKLPPYSTKEIMYKK-----LLYAISEGQ--GSF----------DLS
-------------
>Glyma04g10481
M-----------------------------------------------------------
------------------------------------------------------------
-----------TSVRSSWPSRLRQLLS---------------------------------
-----------------------SEGSIGPSV----------------------------
---------------KLDSDPSPKIKAFIEKVIQCPLQDIAIPLFGFRWEYNKGNFHHWR
PLFLHFDTYFKTYLSCRNDLTLSDNL-EVGIPLPKHAILQILRVMQIILENCPNKSSFDG
LE-HFKLLLASTDPE------II---IATLETLAALVKINP---------SKLHGSAKMV
GCGSVNSYLLSLAQGWGSKEEGMGLYSCIMANEKAQDEALCLFPSDAE-NGSDHSNYCIG
STLYFELRGPIAQSKE-QSVDTVSSSLRVIHIPDMHLHKEDDLSMLKQCIEQYNVPPELR
FSLLTRIRYARAFRSARISRLYSRIC------------------LLAFTVLVQSSDAHDE
LVSFFANEPEYTSELIRVVRSEETISGSIRTLVMLALGAQLAAYTSSHERARILSGSSMN
FTGGNRMILLNVLQRAILSLKSSNDPTSFAFVEALLQFYLLHVVSTSS---SGSNIRGSG
MVPTFLPLLEDSDLAHIHLVCLAVK-TLQKLMDYSSSAVSLFKELGGVEHLAQ--RLQIE
VHRVIGFAGEND----------NVMLTGESSRH-STHQL--------YSQKR-------L
IKVSLKALGSATYAPANSTRSQHSHDSSLPATLVMIFQNVNKFGGDIYYSAVTVMSEIIH
KDPTCFSSLHEMGLPNAFLSSVASGILPSSKALTCIPNGIGAICLNAKG--LEVVRETSS
LQFLFNIFTSKKYVLS----------MNEAIVPLANSVEELLRH----------------
--VSPLRSTGVDIIIEIIHKIASFGDGIDTGSSSGKAN-----EDSAMETNSEDKG----
NENHCCLVGTAESAAEGIND------EQFIQLCTFHLMVLVHRTMENSETCRLFVEKSGI
EALLKLLLRPTIAQSSDGMSIALHSTMVFKGFAQHHSAPLARAFCSSLKEHLNEALTGFV
ASSGPLLLDPKMTTN-NIFSSLFLVEFLL----FLAASKDNRWVTALLTEFGNGSKDVLE
NIGRVHREVLWQIAL-------LENTKPDIEDDVSCSTSDSQQAEVDANETAEQRYNSIR
Q---FLDPLLRRRTLG---WSVESQFFDLINLYRDLGRAPGSQHRSNSVGPTNRRLGSPN
PLHPSESSDVLGDASKKECDKQRTYYTSCCDMARSLSFHIMHLFQELGKVMLQPSRRRDD
VASVSPASKSVASTFASIALDHMNFGGHV-----EEASISTKCRYFGKVIDFVDGILME-
RPDSCNPILLNCLYGHGVIQSVLTTFEATSQLLFAVNRTPASPMEIDDGNVKQDDKED-T
DHLWIYGSLASYG------------KFMDHLVTSSFILSSF---TKPILAQP----LS-G
DTSYPRDAEIFVKVLQSMVLKAVLPVWMHPQFVDCSHGFISNVISIIRHVYSGV-EVK--
--NVNGSSSARITGPPPNETTISTIVEMGFSRSRAEEALRHVGSNSVELAMEWLFSHPED
-TQEDDELARALAMSLGNSESDTKDAAAN-DS----VQLL-EEEMVHLPPVDELLSTCTK
LLQ-KEPLAFPVRDLLMMICSQNDGQNRSNVLTFIVDRIKECGLISGNGNNTMLAALFHV
LALILNEDAVAREAASKSGFIKIASDLLYQWDSSLGNREKEQVPKWVTAAFLALDRLLQV
DQKLNSEIAE-----------------LLKKEALNVQQTSVIIDEDKQHKLQSALGLSTK
YADIHEQKRLVEIACSCMKNQLPSDTMHAILLLCSNLTKN---HSVALTFFDAGGLSLLL
SLPTGSLFPGFDNVAAGIVRHVIEDPQTLQQAMESEIKHSLVAASNRHPN-GRVNPQNFL
LSLASVISRDPIIFMQAAQSACQVEMVGERPYIVLLKDRDKEKSK----DKDKSLEKDKA
H-NDG------KIGLGSTATAASGNVHGKLHDSNSKNAKSYKKPTQSFVNVIELLLESIC
TFVAPPLKDNNVSNVVPGSPTSSDMDIDVSTVRGKGKAVATVPEGNETSS---------E
EASASLAKIVFILKLLMEILLMYSSSVHVLLRRDAEMSSSRDIYQKNHGSFGAGVIFYHI
LRNFLPCSRNSKKDKKVDDDWRQKLATRANQFMVAACVRSSEARRRVFTEISHIINEFVD
----SCNCVKPKPSGNEILVFVDLLNDVLAAR--TPA----GSSISAEASVTFMDAGLLK
SFTRTLQVLDLDHADSSKVATGIIKALELVTKEHVHSVEPSAGKGDNQTKPSDPSQSGRT
DNIGHMCQSMET-TSQANHDSLQVD-----------HVGSYNVIQSY-GGSEAVIGDMEH
--DLDGDFAPAN----EDEFMHETGEDARGHGNGIENVGLQFEIQSHGQENLDDDD-D-E
GDMSGDEGEDVDEDDEDDEEHNDLEEDEVHHLPHPDTDRDDHE-----------------
---------------MDDDDF-DEVM--EGEEDEDEDDEDGVILRLEEGINGINVFDHIE
VFGRD---NSF----PNESLHVMP-VEVFGSRRP--------------------------
------GRTTSIYSLLGRSGDNAAPSCHPLLVGPSSSFHLSNGQSD---SITENSTGL--
------------------DNIFRSLRS--------------------------GRHGHRL
NLWSDNSQQISGSNTGAVPQGLEELLVSQLRRPTAEKSS-DNNIADAGPHNKVE------
-------------------------------VSQMHSSGGSKLEIPVESN----------
-----AIQEGG-NVTPASID-NTDINADIRPVGNGT-LQADVSNTHSQTVEMQFENND--
-AAVRDVEAVSQESSGSGATFGESLRSLDVEIGSA--------DGHDDGGERQVSADRIA
GDSQAARTRRATMSVGHSSPVGGRDASLHSVTEVSENSSRDADQDGPAAAEQVNSDAGSG
SIDPAFLEALPEELRAEVLSSQQGHVAQPSNAESQNNGDIDP-EFLAALPPDIRAEVLAQ
QQAQRLHQAQELEGQPVEMDTVSIIATFPSELREEVLLTSSDAILANLTPA-LVAEANML
RERFAHRY-SRT-LFGMYPRSRRGDTSRRDGIG----SGLDGAGGSVT-----SRRSAGA
KV-IEADGAPLLDTEALHAMIRLFRVVQPLYKGQLQRLLLNLCAHSETRISLVNILMDLL
MLDVRKPANYFSAVEPPYRLYGCQSNVMYSRPQSFDGVPPLLSRRILETLTYLARHHPFV
AKILLQFRLHPPALREPDNA----GVARGKAVMVVE-DEI-----NAGYISIAMLLGLLK
QP-LYLRSIAHLEQLLNLLDVIIDSAGSMPSSSDKSQIST-EAVVGPQIS-AMEVDANID
SATSSAL--DASPQVNESSKPTPHSN-KECQAQQVLCDLPQAELQLLCSLLAQEG--LSD
NAYGLVAEVMKKLVAIAPIHC----------QLFVTHLAEAVRKLTSSAMDEL-------
---------------------RTFSEAMKALLSTTSSDGAAILRVLQALSSL----VISL
T---EKENDGLTP----------ALSEVWGIN-----------------SALEPLWH-EL
SCCISKIEAYSESVSESITSSRTSVS---KPSSVMPPL--PAGS-QNILPYIESFFVVCE
-KLHPAQSGASNDTSVPVISDVEDARTSGTRLKTS----GPAMKVDEKNAAFAKFSEKHR
K-LLNAFIRQ----NPGLLEKSLSLMLKTPRFIDFDNKRS---HF----------RSKIK
HQHDHHHS-PL--------------RISVRRAYVLEDSYNQLRMRSTQDLKGRLTVHFQG
E-----EGIDAGGLTREWYQLLSRVIFDKGALLFT-------------------------
------------------------------------------------------TVGN--
-----------------------------E-STFQPNPNSVY--------QTEHLSYFKF
VGRVVGKALFDGQLLDVHFTRSFYKHILGAK-VTYHDIEAIDPDYFRNLKWMLENDI---
---------SDV-L-DLTFSIDADEEKLILYERTEVTDYELIPGGRNTKVTEENKHQYVD
LVAEHRLTTAIRPQINAFLEGFNELIPRE-----LISIFNDKELE-LLISGLPDIDLDDL
RANTEYS-GYSGASPVIQWFWE----------------------------------AVQG
FSKEDKARLLQFVTGTSKVPLEGFSALQGISGAQRFQIHKA----------------YGS
SDHLPSAHTCFNQLDLPEYPSK-HIWKRGYCLPFMKQMRDSDLVDKFFFFFLFSFWGGWG
GNKLYYIFRLEAI
>Glyma05g26360
M-----------------------------------------------------------
------------------------------------------------------------
-----------KLKRKRA------------------------------------------
-----------------------LEV----------------------------------
---------------------PPKIRCFIDRVTSVPLEKIEEPLKAFVWEFDKGDFHHWV
DLFNHFDSFFEKYVKPRKDLQIDDDFLDLDPLFPRESVLQILRVIRIILDNCTNKHFYSS
YEQHLSALLASTDPD------VV---EASLDTLATFLKKTV---------GKYS-----I
RDASLNSKLYALAQGWGGKEEGLGLIASAVP------------------NGCDPIACELG
RTLHFEFYAVNESESDIKVTEPLVQGLQIIHLSDVNKCVETDLELLHKLVTEYKVPSSLR
FSLLTRLRFARAFGSLSSRQQYTCIR------------------LYAFIVLIQASADADD
LVSFFNVEPGFINELVSLLSYEDAVLEKIRILCLHSLAAL------CQDRSRQQSVQTAV
TSGGHRGILSSLMQKAIDSVTSNTSKWSVHFAEALLSLVTV-LVSTSS---GCSAMREAG
FIPTLLPLLKDTNPQHLHLVEKAVR-ILEAFMDYSNPAAALFRDLGGLDDTIS--RLKIE
VSNVENSGKQPDDNSESSASSVNMVRSSSTGP--DDTQPLYSELLISYHRRL-------L
MKALLRAISLGTYAPGNTARIYGSEENVLPHCLCIIFRRAKDFGGGVFSLAATVMSDLIQ
KDPTCFPVLDAAGLPSAFLDAIMVDVLNSAEAITCIPQCLDALCLNSNG--LQAVKDRNS
LRCFVKVFTSRTYLRA---------LAGDTPASLSSGLDELMRH----------------
--ASSLRGPGVEMLVEILEAISKIGSAVDSS--SLSPD-PCSSTSVPMEMDGEDKNLILP
NNKESSNANDTEQITEPSHDVPIVNVESFLPDCVNNIARLLETILQNADTCRIFVEKKGI
EAILQLVTLPLMPPS---VSVGQSISVAFKNFSPQHYVSLARAVCSFLREHLKSINELLD
LVGGTQLALVESAKQTKVLKYLASLEAVLTLSVFLL-----KGSTTVVSELSTLDADVLK
DLGKTYKEVIWQISL-------CNDSKAEGKKNADQEPEVAQVPPSTAVERESDDD-SNI
QTVRYTNPVFAR-NGSHSLWSGEREFLSVVRAGESMHRRSRHGLSRIRGGRTGRHLEALN
I--DSEASSSALEAPLSQDLKKKSPDVLVLEILNKLASTLRSFFTALVKGFTSPNRRRAD
SGSLSSASKTLGAVLATNFFEALSFSGHSTYA-GLEMSLSVKCRYLGKVVDDMAALTFDS
RRRSCYTAMVNNFYVHGTFKELLTTFEATSQLLWT---LPCSLPSSDIDVGKKGEGGKLS
HNTWLLDTLQSYC------------RLLEYFVNSSLLLSPTSASQAELLVQPVAVGLSIG
LFPVPRDPEVFVCMLQSQVLDVILLVWNHPMFCSCSPGFIASIISLVTHVYSGVGDVKRN
RINIVGSTNQRFMPPPPDEATIATIVEMGFSRARAEEALRRVETNSVEMAMEWLFSHADD
PVQEDDELARALALSLGSSSESTKAESAE-KT----IDVLTEEGHVKKPPVDDILAASVK
LFQSSDSVPFQLTDLLVTLCSQSKGDDRPKVTSYLLQQLKLCPLDFSQDN-CALSVLAHI
LALLLFEDGSTREIAAQNGIISTIIDILTNFKGRQELGKELPVPKCISALLLILDQMVQS
RPKV--ENMEGTQTGSLPDSSGE----QFSDTVLPKEKNSNGIEKEPAMAFENILGKSTG
FATIDESHKLLDIACDLIKQHVPAVVMQAVLQLCARLTKT---HALALQFLENGGLAALF
NLPRTCLFPGYDSVVSAIVRHLLEDPQTLQTAMELEIRQTL--SGNRHSG--RVSPRSFL
TSLAPVISRDPMVFMKAAAAVCQIETSGGRTVVVLSKEKEKEKSK--SS-----------
-----------SVEVGLSSNECVRIPEIKSHDGLGKFLKSHKKVPVNLTQVIDQLLEIVL
KY--PLVKGQ-----EDSECDSTFMDIDEPTMKVKGKSKVEEAGILEPE----------S
ERSTGLVKVTFVLKLLSDILLMYGHAVGVILRRDSEMCQFRGSNQPS----GHSGIIHHV
LHRLLPLSVDKSAG---PDDWRGKLSEKASWFLVVLCGRSGEGRKRVTNELVKELMSFSH
LESNSMKSS--LLPDKRLFTFVDLVYSILSKN--SSSGSLPGSGYSPDIAKSMIDGGIIL
SLTSILQVVDLDHPDAPKIVNLILKGLEGLTR--AANASEQIFKSDGTEKKRSAVLNDRS
DDQITAPSAAEAVAHDQNAGSQEASRDAMDNAHNQ---GTSQGDDRADNPDQSMEHDIRV
--EEGGTMAQNQTMELGMDFMREEMGEG-----GVLHNPDQIEMTFHVENRADDDMGDED
DDMG-GDEDEDEDDDEGEDEDEDIAEDGGGMMSLADTDVEDHDDVGFG------------
------------------DEYNDEMI---DEDDDDFHENRVIEVRWREALDGL---DHLQ
ILGQP----GFI-DVAAEPFEGVNVDDLFRLQ----------------------------
---SFERRRQTGRSSFERSATEVNGFQHPLLVRPPPSGDFVSMWSSSGNSASRDSETLSS
GNLDVAHFYMFDAPILPYDHVPSSLFGDRL-GGAAPPPLTDYS-VGMGSLHLPGRRVLGN
GRWTDDGQPQGSAQAAAIAQAVEEQFLAQLCSVAPASSPVERQLQNSGEQENKS-DALAS
HDGPILTAGIDSTSQQIDSQEQENGNG--TRAQQINDGGLCEEEINVDSG-GRDTAEELQ
ANEPMSVQPVSLNIMPNGFD-CTVIEGNVTHDENV--AQAFVNSSINSDAAIQCESGADV
PTSIHNVPIESMEFNGSSNADGQ---PPNIELGGSGFETPNPGDSHASSIYASADVDMGG
TDAEGNQSE---------QPTVFEDGRGEMLSTQNTEVAPDATQADQVS--ANNEASGAN
TIDPTFLEALPEDLRAEVLASQQAQSVQPPAYAPPSAEDIDP-EFLAALPPDIQAEVLAQ
QRAQMV--AQQAEGQPVDMDNASIIATFPAELREEVLLTSSEAVLSALPSP-LLAEAQIL
RDRAMSHYQARS-LFG----SSHRLNNRRNGLGFDRRPVMDRGVGVTIGRR--SALTDSL
KV-KEIEGEPLLDGNALKALIRLLRLSQPLGKGLLQRLLLNLCAHSVTRATLIYLLLDMI
KPEAEGSVSRP-ATLNSQRLFGCHSNTVYGRSQLLDGLPPLVFRRILEILTYLATNHSAV
AKLLFHFD--QSIIPDSSCPVKVHMNEKGKEKVIEGRPSPNSSGAQTGDVPLVLFLKLLN
RP-LFLRSNAHLEQVMGLIQVVVDTAASKL--ESQSQSEK-GMADTQNLS-ASEAPSNTE
KDAPSVESDSNQQDKHADTNPCHSEGKKNVDMYNIFLQLPQSDLRNLCSLLGREG--LSD
KMYMLAGEVLKKLAFIVSSHR----------KFFTLELSESAHALTGSAISEL-------
---------------------VTLQKTNMLGLSAGSMAGAAILRVLQALSSL----TSLN
T---LGDLDMEND-----ADQHDDQATIWNLN-----------------TALEPLWQ-EL
SNCISAAEMQLGQSSFSPNMSNINVAENLQGSSTSPPL--PPGT-QRLLPFIEAFFVLCE
-KLQANESFMQQDHCNATAREVKESA--GCSASTSVKIGGDSLRKFDGAITFTRFAEKHR
R-LSNAFIRQ----NPGLLEKSLSMMLKAPRLIDFDNKRA---YF----------RSRIR
QQHDQHLSGPL--------------RISVRRAYILEDSYNQLRMRPTQDLKGRLNVQFQG
E-----EGIDAGGLTREWYQLLSRVIFDKGALLFT-------------------------
------------------------------------------------------TVGN--
-----------------------------N-ATFQPNPNSVY--------QTEHLSYFKF
VGRVVGKALFDGQLLDVYFTRSFYKHILGVK-VTYHDIEAVDPDYYKNLKWMLENDV---
---------SDI-P-DLTFSMDADEEKHILYEKNEVTDYELKPGGRNIRVTEETKHEYVD
LVAEHLLTNAIRPQINSFLEGFNELVPRE-----LISIFNDKELE-LLISGLPEIDLDDL
KANTEYT-GYTVASNVVQWFWE----------------------------------VVKT
FNKEDMARLLQFVTGTSKVPLEGFKALQGISGPQRFQIHKA----------------YGA
PDRLPSAHTCFNQLDLPEYTSKEQLQER-----LLLAIHEAS--EGF----------GFG
-------------
>Glyma06g00600
M-----------------------------------------------------------
------------------------------------------------------------
-----------ETRSR--------------------------------------------
---------------------KRAEAS---------------------------------
------------------SAAPSSSSSTTTTT----------------------------
-------------------------------------------------------ASRSA
KCSRLSSSSSSIPN------------TTTANTRSRSARNNN-N-------NSV----SPM
DPTNESSGSRRDRRG-KNFDR----------------------------DNSDK------
-----------GKEKE----------------HDVRIR-DA-------------------
------------------ERERALA-----LNLEAEDVG-------------DDDDDNDS
-----EGGVGILHQ--NLISAST-FRGLLRKLG-AGLDDLLP---A--------TAMGGS
VPSSHQ---TGGLKQILSGLRADGEEGRQ--VEALTHLCDMLSIGTED---SLSTFSVDS
FVP-----------------------VLVGLLNHESNPDVMLLAARALTHLC-------D
VLPS------------------------------SCAAVVHYGAVSIFCARLLTIEYMDL
AEQSLQAL-----------------------------KKISQEHPTACLRAGALMAVLSY
LDFFS-TGVQRVALSTA-----------------------ANMCKKLPP--DAADFVMEA
VPLLTNLLQYHDSKVL-EHASVCLTRIAKAFASSPDKLDELCNHGLVTQAASLISTSGSG
GGQASLSTPTYTGLIRLL------------------------------------------
-----------------------------------------------------STCASG-
------------------------SPLGAKTLL---------------------------
----------------------------------------------------------LH
GASGILKDILSGSGV-------SSNTSVSPALSRPA------------------------
------------------------------------------------------------
------------------------------------------------------------
------------------------------------------------------------
-------------------DQIFEIVNLANELL------PPLPQGTISLPV--------S
SNLFVKESVVKKSPPSGNPGIQEDTNGNVHEISAR---------AKLLNDKPE-------
--------------LLKQFGMDLLPVLMQ--------------------IYGASVNGP--
----------------VRHKCLSVIGKL-MYFSTAEMIQSLLSVTNISSFLAGVL-----
-AWKD-------------------------------------------------------
---------------------------------------------------------PHV
LV----------------------------------------------------------
------------------------------------------------------------
----------------------------PALQISEILMEK-LPGIFSKMFVREG------
-------------VVHAVDQLILAG-NATNISTQT--------SSAEKDT----------
DSVSGTSSRS-------------------------RRYRLRSGNS----------NPDAN
RSDDL-KSPV-PVNVGLPPSSV--------------------------------------
----------------ETPTTNSSIRASISSVANAFKDKYFPSDPGSVE-----------
---VGVSDDLLHLKNLC-----------------SKLNTGVD----DQRSKAKG------
-------------------------KVEASGFDLDDDSTNTEE--YLIGVISDMLKELGK
-----------------------------------------GDSVS---TFEFIGSGVVE
ALLNYFS-----------------------------------------------------
------------------------------------------------------------
----------------CGYFSKDRISET--------------------------NLPKLR
QQA---------------------------------------------------------
------------------------------------------------------------
----L---TRF------KSFVAVA------------------------------------
-----------------------------LPL-----------------SIDNGA-----
------------------------------------------------------------
---------------------------------VAPMTVLVQKLQNV-------------
------------------------------------------------------------
------------------------------------------------------------
--------LSSLER----------------------F-----------------------
-------------------PVMLSN---------------------------SSRSSSGS
GRLSSGLSALSQPIKLRFCRAQGEKSLKD---YSSSVVLIDPLASLAAIEEFLWARVQRG
ESGLKS--------------------TVGTENSE----SGTTPAGAGVSSP-SSYIP-ST
AFRYSTGSRSRS-------SVNIGDTPRKEIFQ--------------------DNGTSSS
KS----KGK------------AVLKPAQEEARGPQTRN------AVRRRAALDK---DAQ
MKPANGDSTS--------------------EDEELDISPVEID-----------------
----------EALVIE-DDD--ISDDEDEDREDV---------------------RRDYY
LP-VYLPDEVHDVKL-----------------GDSAEEST-VAPATSD------SQTNAA
SG--------------SSSKAGTARGCDSADFRSGYSSSSRGAMSFAAAAMAGLG-YANS
RGFRGGRDRHGRLL--------FGSSNDPPKLIFTAGGKHLNRNLT--IYQAIQRQLMLD
E-D----------------DDERLAG-SDRVSSDGSSLWGDIYTITYQRAEN----QPDK
AS-NGGSSSNTSKS--AKSGSALNSSSEAKLHQT---------------SVLDSILQGDL
PCDLEKSN--------------------------------PTYNILALLRVLEGLNQLAP
-HLR-------------TQMVSDSFAKGKILDLDEL-GVTTGARVLPEEFVSGKLTPKLA
RQIQDALALC----SGSLPLWCCQLTKACPFLFPFDTRRQ---YFYSTAFGLSRALYRLQ
QQQGADGHGST-TEREVRVGRLQRQKVRVSRNRVLDSAAKVMGMYSSQ--KAVLEVEYFG
E-----VGTGLGPT-LEFYTILSHDLQQVGLQMWR-------------------------
------------------------------------------------------SYSSEK
HQMEIDRDEKKKKSDGSGPNLAGDGELVEAPLGLFPRPWPTNSDASEGSRFSKVVEYFRL
LGRVMAKALQDGRLLDLPLSVAFYKLVLGQD-LDLHDILSIDAELGKTLQEFNALVCRKH
YIESIGGSYTDTIV-NLHFHGVPIEDLCLDFTLPGYPEYTLKPGDE--IVDINNLEEYIS
LVADATVKTGIMRQIEAFRAGFNQVFDIS-----SLQIFTPQELDNLLCGCRELWESETL
ADHIKFDHGYNAKSPAIINLLE----------------------------------IMGG
FTPEQQRAFCQFVTGAPRLPPGGLAVL-----NPKLTIVRKLSSTAVNTSSNGNGPSESA
DDDLPSVMTCANYLKLPPYSTKEIMYKK-----LLYAINEGR--GSF----------DLS
-------------
>Glyma06g10360
M-----------------------------------------------------------
------------------------------------------------------------
-----------TNERSSWPSRLRQLLS---------------------------------
-----------------------REGSIGPSV----------------------------
---------------KLDSDPPPKIKAFIEKVIQCPLQDIAIPLFGFRWDYNKGNFHHWR
PLFLHFDTYFKTYLSCRNDLTLSDNL-EVGIPLPKHAILQILRVMQIILENCPNKSTFDG
LE-HFKLLLASTDPE------II---ISTLETLAALVKINP---------SKLHGSAKMV
GCGSVNSYLLSLAQGWGSKEEGMGLYSCIMANEKVQDEALCLFPSDAE-NSSDQSNYCIG
STLYFELHGPIAQSKE-PIVDTVSSRLRVIHIPDMHLRKEDDLSMLKQCIEQYNVPPELR
FSLLTRIRYARAFRSARISRLYSRIC------------------LLAFIVLVQSSDAHDE
LVSFFANEPEYTNELIRVVRSEETISGSIRTLVMLALGAQLAAYTSSHERARILSGSSMN
FTGGNRMILLNVLQRAILSLKTSNDPTSFSFVEALLQFYLLHVVSTSS---SGSNIRGSG
MVPTFLPLLEDSDLAHIHLVCLAVK-TLQKLMDNSSSAVSLFKELGGVELLAQ--RLQIE
VHRVIGFVGEND----------NVTLTGESSRHSSTHQL--------YSQKR-------L
IKVSLKALGSATYAPANSTRSQHSHESSLPATLVMIFQNVNKFGGDIYYSAVTVMSEIIH
KDPTCFSSLHEMGLPNAFLSSVASGILPSSKALTCIPNGIGAICLNAKG--LEVVRESSS
LQFLVNIFTSKKYVLA----------MNEAIVPLANSVEELLRH----------------
--VSSLRSTGVDIIIEIIHKIASFGDGIDTGSSSGKAN-----EDSAIETNSENKG----
SESHCCLVGTAESAAEGISD------EQFIQLCIFHLMVLVHRTMENSETCRLFVEKSGI
EALLKLLLRPTVAQSSDGMSIALHSTMVFKGFAQHHSTPLARAFCSSLKEHLNEALAGFV
ASSGPLLLDPKMTTN-NIFSSLFLVEFLL----FLAASKDNRWVTALLTEFGNGSKDVLG
NIGRVHREVLWQIAL-------LENMKPDIEDGGSCSTSDSQQAEVDANETAEQRYNSIR
Q---FLDPLLRRRTSG---WSVESQFFDLINLYRDLGRAPGAQHQSNSIGPTNRRLGPIN
LLHPSESANVLGAADKKECDKQKTYYTSCCDMVRSLSFHITHLFQELGKVMLQPSRRRDD
VASVSPASKSVASTFASIALDHMNFGGHV-----EETSISRKCRYFGKVIDFVDVILME-
RADSCNPILLNCLYGHGVIQSVLTTFEATSQLLFAVNWTPASPMETDDGNVKQVDKED-T
DHLWIYGSLASYG------------KFMDHLVTSSFILSSF---TKPLLAQP----LS-G
DTPNPRDAEIFVKVLQSMVLKAVLPVWTHPQFVDCSHEFISNIISIIRHVYSGV-EVK--
--NVNGSNSARITGPPLDETTISTIVEMGFSRSRAEEALRHVGSNSVELAMEWLFSHPED
-TQEDDELARALAMSLGNSESDTKDAAAAIDS----VQQL-EEEMVHLPPVDELLSTCTK
LLQ-KEPLAFPVRDLLMMICSQNDGQYRSNVVTFIIDQIKECGLISGNGNNTMLAALFHV
LALILNEDAVVREAASMSGLIKIASDLLYQWDSSLGIGEKEQVPKWVTAAFLALDRLLQV
DQNLNAEIAE-----------------LLKKEALNVQQTSVRIDEDKQHKLQSALGLSTK
YADIHEQKRLVEIACSCMKNQLPSDTMHAILLLCSNLTKN---HSVALTFFDAGGLSLLL
SLPTSSLFPGFDNVAAGIVRHVIEDPQTLQQAMESEIKHSLVAASNRHPN-GRVNPRNFL
LSLASVISRDPIIFMQAAQSVCQVEMVGERPYIVLLKDRDKEKSK----EKDKSLEKEKA
HNNDG------KVGLGSTTTAASGNVHGKLHDSNSKNAKSYKKPTQTFVNVIELLLESIC
TFVAPPLKDDNASNVDPGSPTSSDMDIDVSTVRGKGKAVATVSEGNETSS---------E
EASASLAKIVFILKLLMEILLMYSSSVHVLLRRDAEMSSSRGIYQKSHGSFAAGGIFYHI
LRNFLPHSRNSKKDKKVDGDWRQKLATRANQFMVAACVRSSEARRRIFTEISHIINEFVD
----SCNGGKPKPPGNEIQVFVDLLNDVLAAR--TPA----GSSISAEASVTFMDAGLVR
SFTRTLQVLDLDHADSSKVATSIIKALELVTKEHVLSVESSAGKGDNQTKPSDPSQSRRT
DNIGHMSQSMEM-TSQVNHDSIQVD-----------HVGSYNVIHSY-GGSEAVIDDMEH
--DLDGGFAPAN----EDEFMHETGEDARGHGNGIENVGLQFEIESHGQENLDNDD-D-E
GDMSGDEGEDVDEDDEDDEEHNDLEEDEVHHLPHPDTDHDDHE-----------------
---------------MDDDDF-DEVM--EEDEDEDEDDEDGVILRLEEGINGINVFDHIE
VFGRD---NSF----PNESLHVMP-VEVFGSRRP--------------------------
------GRTTSIYSLLGRSGDNAAPSRHPLLVGPSSSFHLSAGQSD---SITESSTGL--
------------------DNIFRSLRS--------------------------GRHGHRL
NLWSDNNQQSSGSNTGAVPQGLEELLVSQLRRPTAEKSS-DNIIADAGPHNKVE------
-------------------------------VSQMHSSGGSRLEIPVETN----------
-----AIQEGG-NVLPTSID-NTGNNADSRPVGNGT-LQADVSNTHSQAVEIQFENND--
-AAVRDVEAVSQESGGSGATFGESLRSLDVEIGSA--------DGHDDGGERQVSADRIA
GDSQAARTRRVTMPVGHSSPVGGRDASLHSVTEVSENSSRDADQDGPAAEEQVNSDSGSG
AIDPAFLEALPEELRAEVLSAQQGQVAEPSNSESQNNGDIDP-EFLAALPPDIRAEVLAQ
QQAQRLHQAQELEGQPVEMDTVSIIATFPSELREEVLLTSSDAILANLTPA-LVAEANML
RERFAHRY-SHT-LFGMYPRSRRGETSRRDGIS----SGLDGAGGSIT-----SRRSAGA
KV-IEADGAPLVDTEALHAMIRLFRVVQPLYKGQLQRLLLNLCAHSETRISLVKILMDLL
MLDVRKPASYFSAVEPPYRLYGCQSNVMYSRPQSFDGVPPLLSRRILETLTYLARHHPFV
AKILLQFRLHPPALREPDNA----GVAPGKAVMVVE-DEI-----NAGYISIAMLLGLLK
QP-LYLRSIAHLEQLLNLLDVIIDSAGSKSSSCHKSQIST-EAVVGPQIS-AMEVDVNID
SVTSSAL--DASPHVHESSKPTPPSN-KECPAQQVLCDLPQAELQLLCSLLAQEG--LSD
NAYGLVAEVMKKLVVIAPIHC----------QLFVTHLAEAVRNLTSSAMDEL-------
---------------------RTFSEAMKALISTTSSDGAAILRVLQALSSL----ATSL
A---EKENDGLTP----------ALSEVWGIN-----------------SALEPLWH-EL
SCCISKIEVYSESVSESITPSRTSLS---KPSSAMPPL--PAGS-QNILPYIESFFVVCE
-KLHPAQSDASNDTSVPVISDVEDASTSGTRLKTS----GPAMKVDEKNAAFAKFSEKHR
K-LLNAFIRQ----NPGLLEKSLSLMLKTPRFIDFDNKRS---HF----------RSKIK
HQHDHHHS-PL--------------RISVRRAYVLEDSYNQLRMRSTQDLKGRLTVHFQG
E-----EGIDAGGLTREWYQLLSRVIFDKGALLFT-------------------------
------------------------------------------------------TVGN--
-----------------------------E-STFQPNPNSVY--------QTEHLSYFKF
VGRVVGKALFDGQLLDVHFTRSFYKHVLGAK-VTYHDIEAIDPDYFRNLKWMLENDI---
---------SEI-L-DLTFSIDADEEKLILYERTEVTDYELIPGGRNTKVTEENKHQYVD
LVAEHRLTTAIRPQINAFLEGFNELIPRE-----LISIFNDKELE-LLISGLPEIDLDDL
RANTEYS-GYSGASPVIQWFWE----------------------------------VVQG
FSKEDKARLLQFVTGTSKVPLEGFSALQGISGAQRFQIHKA----------------YGS
SDHLPSAHTCFNQLDLPEYPSKQHLEER-----LLLAIHEAN--EGF----------GFG
-------------
>Glyma07g36390
M-----------------------------------------------------------
--FF--------------------------------------------------------
------------------------------------------------------------
------------------------------------------------------------
------------------SGDPSTRK----------------------------------
----------------RVDLG-----------------------------------GRSS
KERDRKNLLEQTRVE---------------RNRRLWLRQQ--------------------
-----NSAVLKIQKCFRG------------------------------------------
------------------------------------------------------------
-------RKAVRTEQSKVREQFYKIYGKHCQNVDRNSFGPDSNFLYQFLYFFKAENIDDF
LV----------------------------------------------------------
----------------------------------LVQICR--------------------
--------------------------LLWWSVQDNGDVVKLFAGVDY-------------
----------------------------------SSTRA-----LVNFRVKR-------F
VQACVCAL--------------HQNRNQLKDQLLLTPEELN-------VSAIPLLEVLV-
-------LLIDPKLPWS--------------------------CKIVEY--LI---QNNA
VGLLREIILTGKDNAE-------NYFSIGKGSSLERVLIAVICH----------------
------------------------------------------------------------
------------------------------------------------------------
------------------------------------------------------------
------------------------------------------------------------
------------------------------------------------VGQKP-------
------------------------------------------------------------
------------------------------------------------------------
------------------------------------------------------------
----C------------ICSQINPRYSFASQII-T---IPFL------------------
------------------------------------------------------------
--------------------WHLFPNLQQ--------------------IFAAD-DLN--
-----------------------------------QCYIHQMAMF---------------
-GQNL-------------------------------INLLPKDISTEFPSHACMLG----
------------------------------------------------------------
------------------------------------------------------------
------------------------------------------------------------
----------------------------NVLETAGIALSH--------------------
------------------------------------------------------------
------------------------------------------------------------
------------------------------------------------------------
----PN--------------CSFDMAIDLAA-----------------------------
------------------------------------------------------------
----------------------------------------------VTTFLLEALPSVKT
----------------------------------SNSRE--SPMIA--------------
------------------------------------------------------------
------------------------------------------------------------
-----------------------------------------------------------E
DDM---------------------------------------------------------
---------------TGDNEVMEIAL----------------------------------
----D---RKL-------------------------------------------------
------------------------------------------------------------
------------------------------------------------------------
----------------------------------------EQQIYNA-------------
------------------------------------------------------------
------------------------------------------------------------
------------------------------------------------------------
------------------------------------------------------------
---------------------------------------INP-RFLLQLTNILFKEISSV
NGSD--------------------------------------------------------
-------YGPND-----------------------------------------RDVTAVD
GV----------------------------------------------------------
-----------------------------------------------------------C
GFLNVTFN---------------------------------------------------K
LP----------------------------------------------------------
------------------------------------------------------------
-------------------------------LERIMTVLAYRTELVPTLWNFMKRCHENQ
K-------------------WS------SHFSNDAPGWLLPL------------------
-------------------------------------------------AVFCPVYK-HM
LMIVDNEEFYEQEKPLSLKDIRSLII--ILRQVLWQLLWGNHITSANSVKSVPVSSASKG
QSVQ-------------TIQQRVSIVVSELLSQLQ--DWNNRQ-------QFTSPSNFQA
DGVNDLFSSQ----AVIENTRANEILKQAPFLIPFTSRVK---IF----------SSQLA
AVRQRHGPQAV----------FSRNRFRIKRDRILEDAYNQMSQLTEDSLRGSIRVTFVN
EFGVEEAGIDGGGIFKDFMENITRAAFDVQYGLFK-------------------------
------------------------------------------------------ETAD--
-------------------------------HLLYANPGSGMI-------HEQHFQFFHF
LGTLLAKAMFEGILVDIPFATFFLSKLKQKH-NYLNDLPSLDPELYRHLIFLKHYKGDI-
---------SE--L-ELYFVIVNNE----YGEQTEE---ELLPGGRNLRVTNENVITFIH
LVANHRLNFQIRQQSSHFLRGFQQLIQKD-----WIDMFNEHELQLLISGSLDSLDIDDL
RLHTNYAGGYHGEHYVMEMFWE----------------------------------VLKG
FSLENRKKFLKFVTGCSRGPLLGFRYL-----EPMFCIQRASGNA-----------AEES
LDRLPTSATCMNLLKLPPYTSKEQLETK-----LLYAINADA---GF----------DLS
-------------
>Glyma07g39546
M-----------------------------------------------------------
------------------------------------------------------------
-----------SVIDT---PAVHHRSGGATD-----------------------------
------------------------------------------------------------
------------------HRHPSKRK----------------------------------
-----FDDEDDEDF---SDLV-----------------------------------CVRM
RKDEAKAV----------------------------------------------------
-------------NSWSAS-----------------------------------------
------------------------------------------------------------
------------------------------------------------------------
------------------------------------------------------------
------------------------------------------SSSSSSDAGGCS------
------------------------------------------------------------
----------------------------------SLQQQ---------------------
------------------------------------------------------------
--------------------------------------------------------QRSH
IQFFVRMMSAGNTIVM-Q------------------------------------------
------------------------------------------------------------
------------------------------------------------------------
------------------------------------------------------------
------------------------------------------------------------
------------------------------------------------AFPED-------
------------------------------------------------------------
------------------------------------------------------------
------------------------------------------------------------
-----------------TVKSIHERIQSMKGI-------PLF------------------
--------------------------------------------EQRL------------
-------------------------------------------------IYRGK-QLQ--
----------------------------------WEQTLAECF-----------------
-IQND-------------------------------------------------------
------------------------------------------------------------
------------------------------------------------------------
------------------------------------------------------------
----------------------------ANLQLVGRM-----------------------
-------------------------------------------RSTEHPQ----------
------------------------------------------------------------
------------------------------------------------------------
------------------------------------------------------------
------------------------------------------------------------
-------------------AWQ------------------------VINDMVSLVYRLCR
-----------------------------------------GETVH-DALKTVKG-----
LMTSYLNMT---------------------------------------------------
------------------------------------------------------------
-----------P---------------------------------------------RID
NDS---------------------------------------------------------
------------------------------------------------------------
----A---SGY--------------FQIFMSSSA--------------------------
------------------------------------------------------------
------------------------------------------------------------
------------------------------------------------------------
------------------------------------------------------------
------------------------------------------------------------
------------------------------------------------------------
------------------------------------------------------------
-----------------------------------------P-AVLVML-----------
------------------------------------------------------------
---YVSPY-AGN-----------------------------------------KDCA-DS
SV----------------------------------RHFLSSCRNILSK-----------
------------------------------------------------------ALHGQC
ARVVLEF-----------------------------------------------------
------------------------------------------------------------
-----------------------------------------------CKLLRRVG--SHD
PLYLFCRSTFGSLLETAGVSY-GSGSDNVKGLVLIQDIFPFVCELANSLLRDLDLSIVS-
---------------------PSAAGPLSNDVGDFSAFLLPLRTGIKEQQAV----KD--
--------SMAQ---DKHHK---LTEEIEYLH-----------------GLYVQLLN-KI
DQCLQKMDQSLAGQEMM------------------------EG--DNLYPAWSHYLSILK
-ELY-------------QISKLYDGAEEKLWGVLT----RQRSVLCLLIVRYAKRTDEHQ
------------------------WILEHRYVTNFESRRHLAMMM----------FPEVK
EDYEELHE------------------MLIDRSQLLTESFEYIARAEPDSLHAGLFMEFKN
E-----EATGPGVL-REWFLLVCQAIFNPQNALFV-------------------------
------------------------------------------------------ACPN--
-----------------------------DRRRFFPNPASKV--------HPLHLEYFSF
AGRVIALALMHRVQVGIVFDRVFFLQLAGNY-IAIEDIRDADPYLYTSCKQILDMDADFI
--------DSDS-L-GLTFVREVEE----LGQRKVV---ELCPGGKNLVVNSKNRDKYVD
LLIQDRFVTSISEQVSHFVKGFADILSNSKLQQYFFQSLDLEDLDWMLHGSEDTISVEDW
KAHTEYN-GYKETDIQISWFWE----------------------------------IVGR
MTADQRKVLLFFWTSVKYLPVEGFRGL-----ASRLYIYRS----------------LEP
GDRLPSSHTCFFRLCFPAYSSMAVMKDR-----LEVITQEHIG-CSF----------GTW
-------------
>Glyma08g09270
M-----------------------------------------------------------
------------------------------------------------------------
-----------KLKRKRA------------------------------------------
-----------------------LEV----------------------------------
---------------------PPKIRCFIDHVTSVPLEKIEEPLKGFVWEFDKGDFHHWV
DLFNHFDSFFEKYVKPRKDLQIDDDFLDLDPPFPRESVLQILRVIRIILDNCTNKHFYSS
YEQHLSALLASTDPD------VV---EASLETLATFLKKTV---------GKYS-----I
RETSLNSKLYALAQGWGGKEEGLGLIASAVP------------------NGCDPIACELG
CTLHFEFYAVNESESDVKVTEPLVQGLQIIHLCDVNKCVETDLELLHKLVTEYKVPASLR
FSLLTRLRFARAFGSLASRQQYTCIR------------------LYAFIVLIQACADADD
LVWFFNAEPGFINELVSLLSYEDAVLEKIRILCLHSLAAL------CQDRSRQQSVQTAV
TSGGHRGILSSLMQKAIDSVTSDTSKWSVHFAEALLSLVTV-LVSTSS---GCSAMREAG
FIPTLLPLLKDTNPQHLHLVEKAVR-ILEAFMDYSNPAAALFRDLGGLDDTIS--RLKIE
VSNVENGGKPPDDNSESSARSVNMVGSSSTGL--DDTQPLYSEPLISYHRRL-------L
MKALLRAISLGTYAPGNTARIYGSEENVLPHCLCIIFRRAKDFGGGVFSLAATVMSDLIQ
KDPTCFPVLDSAGLPSAFLDAIMDDVLNSADAITCIPQCLDALCLNSNG--LQAVKDRNS
LRCFVKVFTSRTYLRA---------LAGDTPASLSSGLDELMRH----------------
--ASSLRGPGVEMLVEILETISKIGSAVDSS--SLSPD-PCSSTSVPMEMDGEDKSLILP
NNKESSKADDTEQTTEPSPDVPIVNVEPFLPDCVNNIARLLETILQNADTCRIFVEKKGI
EAILQLVALPLMPPS---ISVGQSISVAFKNFSPQHYVSLARAVCSFLREHLKSTNEILD
LVGGTQLALVESAKQTKVLKYLASLEAVLTLSVFLL-----KGSTTVVSELSTSDADVLK
DLGKTYKELIWQISL-------CNDSKAEEKKNADQEPEVAQVPPSTAVERESDDD-SNI
QTVR-------------SLWRGARELVSVVR-GESLHRRSRHGLSRIRGGRTGRHLEALN
I--DSEAASSALEAPLSQDLKKKSPDVLGLEILNKLASTLRSFFTALVKGFTSPNRRRAD
SGSLSSASKTLGAVLATNFFEALSFSGHSTYA-GLEMSLSVKCRYLGKVVDDMAALTFDS
RRRSCYTAMVNNFYVHGTFKELLTTFEATSQLLWT---LPYSLPLSDIDVGKKGEGGKLS
HNTWLLDTLQSYC------------RLLEYFVNSSFLLSATSASQTELLVQPVAVGLSIG
LFPVPRDPEVFVRMLQSQVLDVILPVWNHPMFCSCSPGFIASIISLVTHVYSGVGDVKRN
HSNIVGSTNQRFMPPPPDEATIATIVEMGFSRARAEEALRRVETNSVEMAMEWLFSHADD
PVQEDDELARALALSLGSSSESTKAESAE-KT----IDVLTEEGHVKKPPVDDILAASVK
LFQSSDSVPFQLTDLLVTLCSQGKGDDRPKVISYLLQQLKLCPLDLSQDN-CALSVLAHI
LALLLFEDVSTREIAAQNGIISTIIDILTNFKGRQELGKEIPVPKCISALLLILDQMVQS
RPKV--ENIEGTQTASLPDSSGE----QFPDTVLPKENKSNGNEKEPAMAFENILGKSTG
FATIDESRKLLDIACDLIKQHVPAVVMQAVLQLCARLTKT---HALALQFLEKGSLVALF
NLPRTCFFPGYDSVVSAIVRHLLEDPQTLQTAMELEIRQTL--SGNRQSG--RVSPRSFL
TSLAPVISRDPMVFMKAAAAVCQIETSGGRTVVVLS--KEKEKSK--SS-----------
-----------SVEVGLSSNECVRIPESKPHDGPGKCLKSHKKVPVNLTQVIDQLLEIVL
KY--PLVKGQ-----EDSECDSTSMDIDEPTMKVKGKSKVEEAGILEPE----------S
ERSTGLVKVTFVLKLLSDILLMYGHAVGVILRRDSEMCQFRGSNQPS----GHSGIIHHV
LHRLLPLSVDKSAG---PDDWRGKLSEKASWFLVVLCGRSGEGRKRVTNELVKELMSFSN
LESNSMKNS--LLPDKRLFTFVDLVYSILSKN--SSSGSLPGTGYSPDIAKSMIDGGIIQ
WLTSILQVVDLDHPDAPKIVNLILKGLEGLTR--AANASEQIFKSDGTEKKRSAGLNDRS
DDQITAPSAAEAVAHDQNVGSQEAIRDTMDNALDQ---GTSQGDDRADNPNQSMEQDMRV
--EERGVMAQNPSMELGMDFMREEMGEG-----GVLHNPDQIEMTFHVENRAHDDMGDED
DDMG-DEGDEDEDDDEGEDEDEDIAEDGGGMMSLADTDVEDHDDVGFG------------
------------------DEYNDEMI---DEDDDDFHENRVIEVRWREALDGL---DHLQ
ILGQP----GFI-DVAAEPFEGVNVDDLFRLQ----------------------------
---SFERRRQTGRSSFERSATEVNGFQHPLLVRPPPSGDFVSMWSSSGNSASRDSETLPS
GNLDVAHFYMFDAPILPYDHVPSSLFGDRL-GGAAPPPLTDYS-VGMGSLHLPGRRVLGN
GRWTDDGQPQGSAQAAAIAQAVEEQFLAQLCSVAPESSPVERQLQNSGEQENKS-DALAS
HDDPILTAGTDSTSQQIDSQEQENGNG--IRAQQINDGALCEEEINVDSG-AQDTAEDLQ
ANEPMLVQPVSLTIMPNGLD-CTVIEENATHDENVEIAQAFVNSSINSDAAIQCESGADV
PTSIHNVPVESMECNGSSNADGQ---PPNVELGDSGFETLNPGDSHASSIYASADVDMGG
TDAEGNQSE---------QPTVSEDRRDEMLSTQNTEVAPDATQADQVS--ANNEASGAN
TIDPTFLEALPEDLRAEVLASQQAQSVQPPAYAPPSAEDIDP-EFLAALPPDIQAEVLAQ
QRAQRV--AQQAEGQPVDMDNASIIATFPADLREEVLLTSSEAVLSALPSP-LLAEAQIL
RDRAMSHYQARS-LFG----SSHRLNNRRNGLGFDQRPVMDRGVGVTIGRR--SVLTDSL
KV-KEIEGEPLLDGNALKALIRLLRLSQPLGKGLLQRLLLNLCAHSVTRATLIYLLLDMI
KSEAEGSVGRP-ATLNSQRLFGCHSNTVYGRSQLLDGLPPLVFRRILEILTYLATNHSAV
AKMLFHFD--QSVIPDSSSPVKVHMNEKGKEKVIEGGPSPNSSGAQTGDVPLVLFLKLLN
RP-LFLRSNAHLEQVMGLIQVVVDTAASKL--ESQSQSEK-GMADTQNLS-TSEAPSNTE
KDAALVESDSNQQDKHADVNPCPSEGKKNVDMYNIFLQLPQSDLRNLCSLLGREG--LSD
KMYMLAGEVVKKLAFIVPSHR----------KFFTLELSESAHALTGSAISEL-------
---------------------VTLQKTNMLGLSAGSMAGAAILRVLQALSSL----TSLN
T---LGDMDMEND-----VDQHDDQATIWNLN-----------------TALEPLWQ-EL
SNCISAAEMQLGQSSFSSNMSNINVAENLQGSSTSPPL--PPGT-QRLLPFIEAFFVLCE
-KLQANESFMQQDHCNATAREVKESA--GCSASTSVKIGGDPQRKYDGAITFTRFTEKHR
R-LSNAFIRQ----NPGLLEKSLSMMLKAPRLIDFDNKRA---YF----------RSRIR
QQHDQHLSGPL--------------RISVRRAYILEDSYNQLRMRPTQDLKGRLNVQFQG
E-----EGIDAGGLTREWYQLLSRVIFDKGALLFT-------------------------
------------------------------------------------------TVGN--
-----------------------------N-ATFQPNPNSVY--------QTEHLSYFKF
VGRVVGKALFDGQLLDVYFTRSFYKHILGVK-VTYHDIEAVDPDYYKNLKWMLENDV---
---------SDI-P-DLTFSMDADEEKHILYEKNEVTDYELKPGGRNIRVTEETKHEYVD
LVAEHLLTNAIRPQINSFLEGFNELVPRE-----LISIFNDKELE-LLISGLPEIDLDDL
KANTEYT-GYTVASNVVQWFWE----------------------------------VVKA
FNKEDMARLLQFVTGTSKVPLEGFKALQGISGPQRFQVHKA----------------YGA
PDRLPSAHTCFNQLDLPEYTSKEQLQER-----LLLAIHEAS--EGF----------GFG
-------------
>Glyma10g05620
M-----------------------------------------------------------
------------------------------------------------------------
-----------GSRGQ--------------------------------------------
---------------------KRPEMV---------------------------------
------------------DELPADKR----------------------------------
--------------------------------------------------------ACSS
LDFRPSTSNSSVQTQ------M----NSTVEAH-----------------------DHDM
DTSSSASASSQ-------------------------------------------------
--------------SE----------------GEP----EK-------------------
------------------DSAYGSC----------------------------DSDDME-
-------------------QHHSTLHEYHRQ----------------------------R
LSSDH-----GKFKTIISSLSGLTEPSLQ--LAVLTELCEVLSFCTEG---SISSMTSDL
LSP-----------------------LLVKLAQHESNPDIMLFSIRAITYIC-------D
LYPR------------------------------SAAFLVRHDAVTTLCQRLLAIEYQDV
AEQCLQAL-----------------------------EKISREQPLACLQAGTIMAVLNY
IDFFS-TSTQRVALATV-----------------------VNICKKLPS--ESPSPFMEA
VPILCNLLQYEDRQLV-ENVATCLIKIVERVAQSSEMLDELCNHGLIQQVTHLLSLN---
-GQTSLSPLIYNGLIGLL------------------------------------------
-----------------------------------------------------VKLSSG-
------------------------SLVAFRTLY---------------------------
----------------------------------------------------------EL
NISSILREILSTFDL-------SHGVSTSLLVGGHC------------------------
------------------------------------------------------------
------------------------------------------------------------
------------------------------------------------------------
-------------------NRVYEALKLLNELL------PVRAK----------------
-------------------------DENDQLMLDK---------ESFLDNSPD-------
--------------LLRRLGMDVFPMLIQ--------------------VFNSGASLY--
----------------VCYGSLSVMYKL-VSLSKSDMLVALLKNANISSFLAGVF-----
-TRKD-------------------------------------------------------
---------------------------------------------------------HHM
LM----------------------------------------------------------
------------------------------------------------------------
----------------------------LALQIAEIILQN-FSDDFLKLFVKEG------
-------------VFFAIEALLTPE-RSSKLMYPA-------FGGIQLSL----------
DSSQKSSSRDAL------------------------------------------------
------KCLCFAFSTGQSPTSL--------------------------------------
----------------EARNCKLD-KDSLYNLATHIKNKFLAPELFDSE-----------
---KGLTGILQNLRALS-----------------NDLLSMST----DSGALA--------
---------------------------------------VHEE--KINNILYQIMDKLTG
-----------------------------------------KEQVS---TFEFIESGVVK
SLVNCLS-----------------------------------------------------
------------------------------------------------------------
----------------HGQYIREKKRVH--------------------------GVCNYN
LVI---------------------------------------------------------
------------------------------------------------------------
----E---KRF------EALASVC------------------------------------
-----------------------------LCA-----------------SQPLSG-----
------------------------------------------------------------
---------------------------------ETPLSMLIRNLQTA-------------
------------------------------------------------------------
------------------------------------------------------------
--------LASLEA----------------------F-----------------------
-------------------PIVLSN---------------------------GPKLRNSF
ATVPNGCSIPYPCLKVRFVKGEGETFLND---YTEDFHTVDPFSSVHSIERYLWPKVSAK
----------------------------GTEHAR----SSSVQVVSQPESPSPLQSP---
--------------------------------------------------------SNAS
SV----------------------------------------------------------
--------------------------------------PVEIP-----------------
------------VILR-TSD--MMTDLPETQMEE----------------------AKLS
QP---RPGQAVNENA-----------------GESSSSGT-QGYAEQELQMNTEPNSKLE
KQ--------------HPA-----------------------------------------
----------------------SCSNEAGQKLDFYLEGQHLDHKLT--LYQAILHHIIKK
NAD----------------------------SFSSAKLWSQVHIITYRRDVE----SEDV
IP-PECHSSPQH---------FSDEKVLAYYQHT---------------PFFSDMFSCEL
VSDLEMSS--------------------------------PIYDILFLLKSLESMNRIIF
-HLM-------------SRERICAFAQGKVDNLDSL-KITVPS-VPQIEFVSSKLTEKLE
QQMRDSLAVS----ICGMPLWCNQLMASCPFLFSFEARCK---YFRLAAFGQPQVQP--S
H----NGSGTV-SDRRLSPGGLPRKKFLVHRDRILESAAQMMDLHASN--KVVLEVEYDE
E-----VGTGLGPT-LEFYTLVCQEFQKSGLAMWR-------------------------
------------------------------------------------------EDDS--
-------------SFTLKTNLQAEEIGVHSFYGLFPRPWSSMQDTSGGIQFSEVTKNFFL
LGQVVAKALQDGRILDLHFSKAFYKLILGKE-LSLYDIQSFDPGLGKVLQEFQALVMRKK
FMESVSGGNSELQY-GLSFRDMSIEDLCLDFTLPGFPDIVLASGTDHTMVNMRNLEDYVS
LIVDATVRSGVSRQVEAFKSGFNQVFSID-----HLRIFNEEELERMLCGEYDSWAVNEF
GDHIKFDHGYTASSPPIVNLLE----------------------------------IVRE
FDNGQRRAFLQFVTGAPRLPPGGLASL-----NPKLTIVRKHC-------------SNRA
DTDLPSVMTCANYLKLPPYSSKERMKEK-----LLYAITEGQ--GSF----------HLS
-------------
>Glyma11g11490
M-----------------------------------------------------------
------------------------------------------------------------
-----------ETRSR--------------------------------------------
---------------------KRAEAS---------------------------------
------------------SAAPSSPSSGP-------------------------------
-------------------------------------------------------TTRSS
KRARLSSSSSASAA---------------VNTRSRASNTKE-PLPPKNPPPPL----PPM
DSANESSGSRRDRRN---NKE----------------------------NSSDK------
-----------GKEKE----------------HDVRIR-DR-------------------
------------------DA----A-----LNMDGSGGD------------EDDDNDNDS
-----EGGVGILHQ--NLTSASSALQGLLRKLG-AGLDDLLP---S--------SAMG-S
ASSSHQ---SGRLKKILFGLRADGEEGRQ--VEALTQLCEMLSIGTEE---SLSTFSVDS
FVP-----------------------VLVGLLNHESNPDIMLLAARALTHLC-------D
VLPS------------------------------SCAAVVHYGAVSIFCARLLTIEYMDL
AEQSLQAL-----------------------------KKISLEHPTACLRAGALMAVLSY
LDFFS-TGVQRVALSTA-----------------------ANMCKKLPS--DAADFVMEA
VPLLTNLLQYHDSKVL-EHASVCLTRIAEAFASSPDKLDELCNHGLVTQATSLISNSSSG
GGQASLSTPTYTGLIRLL------------------------------------------
-----------------------------------------------------STCASG-
------------------------SPLGAKTLL---------------------------
----------------------------------------------------------LL
GISGILKDILSGSGV-------SSNASVSPALSRPP------------------------
------------------------------------------------------------
------------------------------------------------------------
------------------------------------------------------------
-------------------EQIFEIVNLANELL------PPLPHGTISLPI--------I
SNMFLKGPIVKKS-PSGSSGKQEDTNGNVPEISAR---------EKLLNDQPE-------
--------------LLKQFAMDLLPVLIQ--------------------IYGSSVNGP--
----------------VRHKCLSVIGKL-MYFSTAEMIQSLLSVTNISSFLAGVL-----
-AWKD-------------------------------------------------------
---------------------------------------------------------PHV
LL----------------------------------------------------------
------------------------------------------------------------
----------------------------PALKIAEILMEK-LPGTFSKMFIREG------
-------------VVHAVDQLILAS-NSTNISTQA--------SPAEKDN----------
DSISGASSRS-------------------------RRYRRRSGNS----------NPDGN
PLDDL-KTPV-SVNVGSPPSSV--------------------------------------
----------------DMPTLNSSIRLSVSTAAKAFKDKYFPSDPGAAE-----------
---VGITDDLLHLKNLC-----------------MKLNAGDD----EQRTNGKG------
-------------------------ESKTSGFGP-------EE--YLIGIIANMLKELGK
-----------------------------------------GDGVS---TFEFIGSGVVA
ALLNYFS-----------------------------------------------------
------------------------------------------------------------
----------------CGYFSKDRPLEA--------------------------HLPKLR
QQA---------------------------------------------------------
------------------------------------------------------------
----L---TRF------KLFIAVA------------------------------------
-----------------------------LPS-----------------TIEVGT-----
------------------------------------------------------------
---------------------------------VAPMTVLVQKLQNA-------------
------------------------------------------------------------
------------------------------------------------------------
--------LSSLER----------------------F-----------------------
-------------------PVVLSH---------------------------SSRSSSGS
ARLSSGLSALSQPFKLRLCRAQGEKSLRD---YSSNVVLVDPLASLAAIEEFVWPRIQRS
ESGQKS--------------------TVATGNSE----SGTTPAGAGVSSP--------T
TRRHST--RSRS-------SVNIGDTSRKEITQ--------------------DKSTSSS
KG----KGK------------VVLKPAQEEARGPQTRN------ATRRRAALDK---DAQ
MKPVNADSTS--------------------EDEDLDISPVEID-----------------
----------EALVIE-DDD--ISDDEDDDHEDV---------------------LRDDS
LP-VCSPDKVHDVKL-----------------GDLAEESN-VAPATSD------GQANAA
SG--------------SSSKAGTVRGSDSTDFRSGYNSSSRGAMSFAAAAMAGLG-SANS
RGIRGGRDRLGRPL--------FGSSNDPPKLIFTAGGKQLNRHLT--IYQAIQRQLVL-
--D----------------DDERFAGSSDYVSSDGSRLWGDIYTITYHRAEN----QTDR
TP-PGGSTSNASKS--CKSGSVSNSSSEAKLHQT---------------SVLDSILQGEL
PCELEKSN--------------------------------PTYNILALLRVLEGLNQLAS
-RLR-------------AQVVTDSFAEGKILDLDEL-SVTSGARVPTEEFISSKLTPKLA
RQIQDALALC----SGSLPSWCYQLSKACPFLFPFETRRQ---YFYSTAFGLSRALYRLQ
QQQGADGHGST-NEREVRVGRLQRQKVRVSRNRILDSAAKVMELYSSQ--KAVLEVEYFG
E-----VGTGLGPT-LEFYTLLSHDLQKIILEMWR-------------------------
------------------------------------------------------SGSSEK
YQMKIDGDEKKMKR--SEGSFVGDGELVQAPLGLFPRPWSANADASEGTQFFKVIEYFRL
LGRVMAKALQDGRLLDLPMSVAFYKLVLGQE-LDLHDILFIDAELGKTLQELNALVCRKH
YIQSTGGSYTDTFA-NLHFRGAPIEDLCLDFTLPGYPEYILKPGDE--IVDINNLEEYIS
MVVEATVKTGIMRQMEAFRAGFNQVFDIS-----SLQIFSPQELDYLLCGRRELWKTETL
ADHIKFDHGYTAKSPAIVNLLG----------------------------------IMGE
FTPEQQRAFCQFVTGAPRLPPGGLAVL-----NPKLTIVRKLSSSAANASSNGNGPSELA
DDDLPSVMTCANYLKLPPYSTKEIMYKK-----LLYAISEGQ--GSF----------DLS
-------------
>Glyma12g03640
M-----------------------------------------------------------
------------------------------------------------------------
-----------ETRSR--------------------------------------------
---------------------KRAEAS---------------------------------
------------------SAAPSSPSSGP-------------------------------
-------------------------------------------------------TTRSS
KRARLSSSSSASAAA------AAAS-VSSVNTRSRSSRTKE-PLPPKNP--------PPM
DSANESSGSRRDRRN-----K----------------------------DNSDK------
-----------GKEKE----------------HDVRIR-DR-------------------
------------------DADRGLA-----LNMDGGG----------------DDDDNDS
-----EGGVGILHQ--NLTSASSALQGLLRKLG-AGLDDLLP---S--------SAMG-S
ASSSHQ---SGRLKKILFGLRADGEEGRQ--VEALTQLCEMLSIGTEE---SLSTFSVDS
FVP-----------------------VLVGLLNHESNPDIMLLAARALTHLC-------D
VLPS------------------------------SCAAVVHYGAVSIFCARLLTIEYMDL
AEQSLQAL-----------------------------KKISQEHPTACLRAGALMAVLSY
LDFFS-TGVQRVALSTA-----------------------ANMCKKLPS--DAADFVMEA
VPLLTNLLQYHDSKVL-EHASVCLTRIAEAFASSPDKLDELCNHGLVTQAASLISNSSSG
GGQASLSTPTYTGLIRLL------------------------------------------
-----------------------------------------------------STCASG-
------------------------SPLGAKTLL---------------------------
----------------------------------------------------------LL
GISGILKDILSGSGV-------SSKASVSPALSRPP------------------------
------------------------------------------------------------
------------------------------------------------------------
------------------------------------------------------------
-------------------EQIFEIVNLTNELL------PPLPHGTISLPI--------I
SNMFLKGPIVKKS-PAGSSGKQEDTNGNVPEISAR---------EKLLNDQPE-------
--------------LLKQFAMDLLPVLIQ--------------------IYGSSVNGP--
----------------VRHKCLSVIGKL-MYFSTAEMIQSLLSVTNISSFLAGVL-----
-AWKD-------------------------------------------------------
---------------------------------------------------------PHV
LL----------------------------------------------------------
------------------------------------------------------------
----------------------------PALKIAEILMEK-LPGTFSKMFIREG------
-------------VVHAVDQLILTG-NSTNISTQA--------SSAEKDN----------
DSISGASSRS-------------------------RRYRRRSGNS----------NPDGN
PLDDL-KTPV-SVNVGSPPNSV--------------------------------------
----------------DMPTVNSSIRLSVSTAAKAFKDKYFPSDPGAAE-----------
---VGITDDLLHLKNLC-----------------MKLNAGAD----EQRTNGKG------
-------------------------KSKTSGFGL-------EE--YLIGIIADMLKELGK
-----------------------------------------GDGVS---TFEFIGSGVVA
ALLNYFS-----------------------------------------------------
------------------------------------------------------------
----------------CGYFSKDRPLET--------------------------HLPKLR
QQA---------------------------------------------------------
------------------------------------------------------------
----L---TRF------KLFIAVA------------------------------------
-----------------------------LPS-----------------TTEDGT-----
------------------------------------------------------------
---------------------------------VAPMTVLVQKLQNA-------------
------------------------------------------------------------
------------------------------------------------------------
--------LSSLER----------------------F-----------------------
-------------------PVVLSH---------------------------SSRSSSGS
ARLSSGLSALSQPFKLRLCRAQGERSLRD---YSSNVVLVDPLASLAAIEEFVWPRIQRS
ELGQKS--------------------TVPAGNSE----SGTTPTGAGVSSP--------T
THRHST--RSRS-------SVNIGDTSRKEISQ--------------------DKSTSSS
KG----KGK------------AVLKPAQEEARGPQTRN------ATRRREALDK---DAQ
IKPVNGDSTS--------------------EDEDLDISPVEID-----------------
----------EALVIE-DDD--ISDDEDDDHDDV---------------------LRDDS
LP-VCSPDKVHDVKL-----------------GDIVEESN-VAPATSD-----GGQTNAA
SG--------------SSSKAGTVRGSDSADFRSGYTSSSRGAMSFAAAAMAGLG-SANS
RGIRGGRDRLGRPL--------FGSSNDPPKLIFTAGGKQLNRHLT--IYQAIQRQLVLD
E-D----------------DEERFAGSSDYVSSDGSRLWGDIYTITYQRAEN----QTDR
TP-PGGSTSNASKS--GKSGSVLNSSSEDKLNQT---------------SVLDSILQGEL
PCELEKSN--------------------------------PTYNILALLRVLEGLNQLAS
-RLR-------------AQVVTDSFAEGKILDLVEL-SFTSGARVPTEEFISSKLTPKLA
RQIQDALALC----SGSLPSWCYQLSKACPFLFPFETRRQ---YFYSTAFGLSRALYRLQ
QQQGADGHGST-NEREVRVGRLQRQKVRVSRNRILDSAAKVMELYSSQ--KAVLEVEYFG
E-----VGTGLGPT-LEFYTLLSHDLQKVVLQMWR-------------------------
------------------------------------------------------SGSSEK
YQMEIDGDEKKMKN--SEGSFVGDGELVQAPLGLFPRPWPANADASEGTQIFKVIEYFRL
LGRVMAKALQDGRLLDLPLSVAFYKLVLGQE-LDLHDILFIDAELGKTLQELNALVCRKC
FIESIGGSYTDTFA-NLHFRGAPIEDLCLDFTLPGYPEYILKPGDE--IVDINNLEEYIS
MVVEATVKTGIMRQMEAFRAGFNQVFDIS-----SLQIFSPQELDYLLCGRRELWKTETL
ADHIKFDHGYTAKSPAIVNLLE----------------------------------IMGE
FTPEQQRAFCQFVTGAPRLPPGGLAVL-----NPKLTIVRKLSSSAANASSNGNGPSELA
DDDLPSVMTCANYLKLPPYSTKEIMYKK-----LLYAISEGQ--GSF----------DLS
-------------
>Glyma13g19981
M-----------------------------------------------------------
------------------------------------------------------------
-----------GSRGQ--------------------------------------------
---------------------KRPEMV---------------------------------
------------------DELPADKR----------------------------------
--------------------------------------------------------ACTS
LDFRPSTSNSSVQTQ------M----NSTVEAH-----------------------DHDM
DTSSSASASSQ-------------------------------------------------
--------------SE----------------GEP----EK-------------------
------------------DSAYGSC----------------------------DSDDME-
-------------------QHHSTLREYHRQ----------------------------R
LSSDH-----GKFKNIIYSLSGQSEPSSQ--LAVLTELCEVLSFCTEG---SISSMTSDL
LSP-----------------------LLVKLAQNESNPDIMLFSIRAITYIC-------D
LYPR------------------------------SAAFLVHHDAVPTLCQRLLAIEYQDV
AEQCLQAL-----------------------------EKISREQPLACLQAGAIMAVLNY
IDFFS-TSIQRVALSTV-----------------------VNICKKLPS--ESPSPFMEA
VPILCNLLQYEDRQLV-ENVATCLIKIVERVVQSSEMLDELCNHGLIPQVTHLLSLN---
-GRTSLSPLIYNGLIGLL------------------------------------------
-----------------------------------------------------VKLSSG-
------------------------SLVAFRTLY---------------------------
----------------------------------------------------------EL
NISSILREILSTFDL-------SHGVSTSQHVGGHC------------------------
------------------------------------------------------------
------------------------------------------------------------
------------------------------------------------------------
-------------------NQVYEALKLLNELL------PVQAK----------------
-------------------------DQNDQLMLNK---------ESFLESSPD-------
--------------LLQRLGMDVFPMLIK--------------------VFNSGASIY--
----------------VCHGCLSVMYKL-VSLRKSDMLVELLKNANISSFLAGVF-----
-TQKD-------------------------------------------------------
---------------------------------------------------------HHM
LM----------------------------------------------------------
------------------------------------------------------------
----------------------------LALQIAEIILQN-FSDNFLKLFVKEG------
-------------VFFAIDALLTPE-RSSKLMYPA-------FGGIQLSL----------
DCSQKSSSRDTL------------------------------------------------
------KCLCYAFSTSQSPTSS--------------------------------------
----------------ETRNCKLD-KDSLYNLAEHIKNKFLAPELFDSE-----------
---KGLTDILQNLRALS-----------------NDLLSMST----DNGALG--------
---------------------------------------VHEE--KINNILYQIMDKLTG
-----------------------------------------KEQVS---TFEFIESGVVK
SLINCLS-----------------------------------------------------
------------------------------------------------------------
----------------HGQYIRENKGVQ--------------------------GVCYYN
PVI---------------------------------------------------------
------------------------------------------------------------
----E---KRF------EALASVC------------------------------------
-----------------------------LCA-----------------SQHLSS-----
------------------------------------------------------------
---------------------------------EKPLSMLIRNLQTA-------------
------------------------------------------------------------
------------------------------------------------------------
--------LTSLEA----------------------F-----------------------
-------------------PIVLSN---------------------------GPKLRNSF
ASVPNGCSIPYPCLKVHFVKGEGETFLND---YTEYFHTVDPFSSVHSIERYLWPKVSAK
----------------------------STEHTK----SSSIQVVLQPESP-PLQSP---
--------------------------------------------------------SNAS
SV----------------------------------------------------------
--------------------------------------PVEIP-----------------
------------VILG-TPD--RMTDLPEPQKEE----------------------PKLS
QP---RRGQAVDENV-----------------GESSSSGT-QGYAEQELQMNAEPNSKLE
KQ--------------HPA-----------------------------------------
----------------------SCSNEAGQKLVFYLEGQRLDPKLT--LYQAILRNAIKQ
NAD----------------------------SFSSAKLWSQVHIITYRRDVE----SEDI
LP-PECYSSPQH---------FSDEKVLSYYQHT---------------PFFSDMFSCEL
VSDLEKSS--------------------------------PTYDILFLLKSLESMNRIIF
-HLM-------------SRERICAFAKGKVDNLDSL-EITVPS-VPQFEFVSSKLTEKLE
QQMRDSLAVS----IGGMPLWCNQLMASCPFLFSFEARCK---YFKLEAFGQPQVQPHIS
H----NGSGTV-SDRRLGPGGLPRKKFLVHRDRILESAAQMMDLHASN--KVVLEVEYDE
E-----VGTGLGPT-LEFYTLVCQEFQKSGLGMWR-------------------------
------------------------------------------------------EDAS--
-------------SFTLKTNMEAEDIGTHSFYGLFPRPWSSMQDTSGGIQFSEVIKNFFL
LGQVVAKALQDGRILDLHFSKAFYKLILGKE-LSLYDIQSFDPGLGKVLQEFQALVIRKK
FVESVSGGNSELQH-GLSFRDTRIEDLCLDFTLPGFPDIVLASGTDHTMVNTRNLEDYVS
LIVDATVRSGVSRQVEAFKSGFNQVFSID-----HLRIFNEEELERMLCGECDSWAVNEL
GDHIKFDHGYTASSPPIINLLE----------------------------------IVRE
FDNEQRRAFLQFVTGAPRLPPGGLASL-----NPKLTIVRKHC-------------SNRA
DTDLPSVMTCANYLKLPPYSSKERMKEK-----LLYAITEGQ--GSF----------HLS
-------------
>Glyma14g36180
M-----------------------------------------------------------
------------------------------------------------------------
-----------TTLRSSWPSRLRQLLS---------------------------------
-----------------------SEGAIGPSV----------------------------
---------------KVDTEPPPMVKAFIEKIIQCPLQDIAIPLSGFRWEYNKGNFHHWR
LLLLHFDTYFKTYLSCRNDLTLLDNL-EDDSPLPKHAILQILRVLQIILENCPNKSSFDG
LE-HFKLLLASTDPE------IL---IATLETLSALVKINP---------SKLHGSTKMI
CCGSVNSYLLSLAQGWGSKEEGLGLYSCVMANEKVQDEALCLFPSE-E-IGHDQSNCRMG
TTLYFELHGPSAQSKE-HSADAVSPGSTVIHMPDLHLRKEDDLSLMKQCIEQFSVPSELR
FSLLTRIRYARAFRSPRICRLYSRIC------------------LLSFIVLVQSGDAQEE
LVSFFANEPEYTNELIRIVRSEEVISGSIRTLAMLALGAQLAAYTSSHHRARILSGSSLT
FAGGNRMILLNVLQRAILSLKSSNDPSSLAFVEALLQFYLLHVVSTST---SGNNIRGSG
MVPTFLPLLEDFDPTHIHLVCFAVK-TLQKLMDYSSSAVSLFKELGGIELLAQ--RLQKE
VHRVIGLVGETD----------NIMLTGESLRY-STDQL--------YSQKR-------L
IKVSLKALGSATYAPANSTRSQHSQDSSLPVTLRLIFQNVDKFGGDIYYSAVTVMSEIIH
KDPTCFSALHEMGLPDAFLLSVGSEILPSSKALTCIPNGLGAICLNAKG--LEAVRESSS
LRFLIDIFTSKKYILA----------MNEAIVPLANAVEELLRH----------------
--VSTLRSSSVDIIIEIIHKIASFGDGNGTG-FSGKA------EGTAMETDSENKE----
KEGHCCIVGTSYSAIEGISD------EQFIQLCVFHLMVLIHRTMENAETCRLFVEKSGI
EALLNLLLRPTIAQSSDGMSIALHSTMVFKGFAQHHSIPLAHAFCSSLREHLKKALAGLG
AASEPLLLDPRMTTDGAIFSSLFLVEFLL----FLAAPKDNRWVTALLTEFGNGGKDVLE
DIGRVHREVLWQIAL-------LENRKPEIEEDGACT-SDLQQAEGDASETEEQRLNSFR
Q---FLDPLLRRRTSG---WSIESQFFNLINLYRDLGRSTGSQHRSNLVGP---RSSSSN
QVQHSGSDDNSGTADKKESDKQRPYYTSCCDMVRSLSFHITHLFQELGKVMLLPSRRRDD
VVNVSPASKSVASTFASIAFDHMNYGGRCVNLSGTEESISTKCRYFGKVIDFMDNVLME-
RPDSCNPIMLNCLYGRGVIETVLTTFEATSQLLFTVNRAPASPMDTDDANAKQDDKED-T
DNSWIYGSLASYG------------KLMDHLVTSSFILSSF---TKHLLAQP----LTNG
NTAFPRDAETFVKVLQSRVLKTVLPVWTHPQFVDCSYEFISTVISIIRHVYTGV-EVK--
--NVNGSGGARITGPPPNETTISTIVEMGFSRSRAEEALRQVGSNSVELAMEWLFSHPEE
-IQEDDELARALAMSLGNSESDAKDAVAN-DN----ALQL-EEEMVLLPPVDELLSTCTK
LLS-KEPLAFPVRDLLVMICSHDDGHHRSNVVSFIVERIKECGLVPSNGNVATLAALFHV
LALILNEDAVAREAASTSGLIKIASDLLYQWDSSLDSREKQQVPKWVTAAFLALDRLLQV
DQKLNSEIAE-----------------QLKKEAVNSQQTSITIDEDRQNKLQSALGLSMK
YADIHEQKRLVEVACSCMNNQLPSDTMHAILLLCSNLTRN---HSVALTFLDAGGLNLLL
SLPTSSLFPGFDNVAASIVRHVLEDPQTLQQAMESEIKHSLAVASNRHPN-GRVNPHNFL
LNLASVIYRDPVIFMLAAQSVCQVEMVGERPYIVLLKDRDKDKAREKEKDKDKTLEKDKV
QNSDG------KVVLGNTNTAPTGNGHGKIQDSNTKSAKGHRKPNQSFINVIELLLESIC
TFV-PPLKDDIASNVLPGTPASTDMDIDVSVVKGKGKAVATVSDGNETGS---------Q
VASASLAKIVFILKLLTEILLLYSSSVHVLLRRDAEISCIRGSYQKSPAGLSMGWIFSHI
LHNFLPYSRNSKKDKKADGDWRQKLATRANQFIVGACVRSTEARKRVFGEISYIINEFVD
----SCHDI--KRPGNEIQVFVDLLNDVLAAR--TPA----GSYISAEASTTFIDAGLVK
SFTCTLQVLDLDHAGSSEVATGIIKALELVTNEHVHSVHSSAGKGDNSTKPSVLSQPGRT
NNIGELSQSME--TSQANPDSLQVD-----------HVGSYAV-HSY-GGSEAVTDDMEH
DQDLDGSFVPAN----EDDYMHENSEDARNLENGMENVGLQFEIQPHGQENLDEDD-DED
DDMSGDEGEDVDEDDDDEEEHNDLE--EVHHLPHPDTDQDEHE-----------------
---------------IDDEDFDDEVM--EEDDEDDEEDEDGVILRLEEGINGINVFDHIE
VFGRD---NSF----ANEALHVMP-VEVFGSRRP--------------------------
------GRTTSIYSLLGRTGDAAVPSRHPLLLEP-SSFPPPTGQSDS--SMENNSVGL--
------------------DNIFRSLRS--------------------------GRHGHRL
HLWTDNNQQSGGTNTAVVPQGLEELLVTQLRRPTPEKSS-NQNIAEAGSHGKIG------
-------------------------------TTQAQDAGGARPEVPVESN----------
-----AILEIS-TITPS-ID-NS-NNADVRPAGTGP-SHTNVSNTQSRAVEMQFEHTD--
-GAVRDIEAVSQESSGSGATFGESLRSLEVEIGSA--------DGHDDGGERLVSADRMA
GDSQAARTRRANTPLSHFSPVVGRDVSLHSVTEVSENSSRDADQQGPAAEQQVNSDAGSG
AIDPAFLDALPEELRAEVLSAQQGQVAQPSNVESQNTGDIDP-EFLAALPADIRAEVLAQ
QQAQRLHQSQELEGQPVEMDTVSIIATFPSDLREEVLLTSPDTILANLTPA-LVAEANML
RERFAHRY-SRT-LFGMYPRSRRGETSRREGIG----SGLDGAGGTIS-----SRRSSGV
KV-VEADGAPLVDTEALHAMIRLFRVVQPLYKGQLQRLLLNLCAHSETRTSLVKILMDLL
MLDVKRPVSYFSKVEPPYRLYGCQSNVMYSRPQSFDGVPPLLSRRILGILTYLARNHLYV
AKFLLQCRLSHPAIKEPD-------DPRGKAVMVVE-DEVNISESNDGYIAIAMLLGLLN
QP-LYLRSIAHLEQLLDLLDVIIDSAGNKS--SGKSLIPT-NPSSAPQIS-AAEADANAD
SNNLPSA--DDASKVDGSSKPTVSGINVECELHGVLSNLPKAELRLLCSLLAQEG--LSD
NAYNLVAEVMKKLVAIAPTHC----------ELFVTELAEAVQKLTSSAMNEL-------
---------------------RVFSEAMKALLSTSSTDGAAILRVLQALSSL----VTLL
T---EKENDRGTP----------ALSEVWEIN-----------------SALEPLWH-EL
SCCISKIESYSESASEFSTSSSTFVS---KPSGVMPPL--PAGS-QNILPYIESFFVVCE
-KLHPAQPGASHDSSIPVISDVEYATTSVTPQKAS----GTAVKVDEKHMPFVRFSEKHR
K-LLNAFIRQ----NPGLLEKSFSLMLKVPRFIDFDNKRA---HF----------RSKIK
HQHDHHHS-PL--------------RISVRRAYVLEDSYNQLRMRSTQDLKGRLTVHFQG
E-----EGIDAGGLTREWYQLLSRVIFDKGALLFT-------------------------
------------------------------------------------------TVGN--
-----------------------------E-STFQPNPNSVY--------QTEHLSYFKF
VGRVVGKALFDGQLLDVHFTRSFYKHILGVK-VTYHDIEAIDPDYFKNLKWMLENDI---
---------SDV-L-DLTFSIDADEEKLILYERTEVTDYELIPGGRNIKVTEENKHQYVD
LVAEHRLTTAIRPQINYFLEGFIELIPRE-----LISIFNDKELE-LLISGLPDIDLDDL
RANTEYS-GYSAASPVIQWFWE----------------------------------VVQG
LSKEDKARLLQFVTGTSKVPLEGFSALQGISGSQKFQIHKA----------------YGS
PDHLPSAHTCFNQLDLPEYPSKQHLEER-----LLLAIHEAS--EGF----------GFG
-------------
>Glyma15g14591
M-----------------------------------------------------------
--FF--------------------------------------------------------
------------------------------------------------------------
------------------------------------------------------------
------------------SGDSSTRK----------------------------------
----------------RVDLG-----------------------------------GRSS
KERDRNNLLEQTRLE---------------RNRRMWLRQQ--------------------
-----NSAALRIQKCFRG------------------------------------------
------------------------------------------------------------
-------RKVVRTEQSKLREKFLSIYGKNCQNLDRNAYAPGSDFLRQFLYFFNAENIDDF
LI----------------------------------------------------------
----------------------------------LVQICR--------------------
--------------------------MLQRFVQDSGDVVRLFAGVDY-------------
----------------------------------SSTCA-----LVNYRVKQ-------F
VYTCICAV--------------HQNRNKLKDQLLLTPKDFN-------ASAIPLLEILV-
-------LLIDPKLPWS--------------------------CKTVVS--LS---QNNA
FGLLREIILTGKDNAE-------NCIYSEKGSSLECVLTVVMCH----------------
------------------------------------------------------------
------------------------------------------------------------
------------------------------------------------------------
------------------------------------------------------------
------------------------------------------------IGQKP-------
------------------------------------------------------------
------------------------------------------------------------
------------------------------------------------------------
----C------------ICSHTDPLYSFSSQIL-T---IPFL------------------
------------------------------------------------------------
--------------------WHVFPNLKQ--------------------VFAKQ-GLS--
-----------------------------------QHYVHQMATW---------------
-VPNL-------------------------------ISSLPKDISDEFPTYACLLG----
------------------------------------------------------------
------------------------------------------------------------
------------------------------------------------------------
----------------------------NILETGGFALSR--------------------
------------------------------------------------------------
------------------------------------------------------------
------------------------------------------------------------
----PD--------------CSFDMAIDLAA-----------------------------
------------------------------------------------------------
----------------------------------------------VITFLLESHPSLTR
----------------------------------SDGRE--SSSIA--------------
------------------------------------------------------------
------------------------------------------------------------
-----------------------------------------------------------E
DEM---------------------------------------------------------
---------------TGEDEVMEVAL----------------------------------
----D---RKL-------------------------------------------------
------------------------------------------------------------
------------------------------------------------------------
----------------------------------------NQQICNA-------------
------------------------------------------------------------
------------------------------------------------------------
------------------------------------------------------------
------------------------------------------------------------
---------------------------------------IDT-RFLLQLTNILFGDFSSA
NSSD--------------------------------------------------------
-------HEPDD-----------------------------------------KEVAAVG
AV----------------------------------------------------------
-----------------------------------------------------------C
GFLYVIFN---------------------------------------------------T
LP----------------------------------------------------------
------------------------------------------------------------
-------------------------------LEKIMTVLAYRTELVPILWNFMKRCHENE
K-------------------WSSLSERLSYLSGDAPGWLLPL------------------
-------------------------------------------------AVFCPVYK-HM
LMIVDNEEYYEQEKPLSLKDIRSLII--LLRQALWQLMWVNHTTSANSVKSVPVSPAIKK
-QSE-------------AIQQRVSIVVSELLSQLQ--DWNNRR-------QFTSPTDFHA
DGVNDFFISQ----AVMENTQANEILKQAAFLIPFTSRVK---IL----------TSQLA
AARQRHGSQAV----------YTRNRFRIRRNHILEDAYNQMSQLSEDDLRGLIRVAFVN
ELGVEEAGIDGGGIFKDFMENITRAAFDVQYGLFK-------------------------
------------------------------------------------------ETAD--
-------------------------------YLLYPNPGSGMI-------HEQHLQFFHF
LGTLLAKAMFEGILVDLPFATFFLSKLKQKH-NYLNDLPSLDPELYRHLIFLKHYERDI-
---------SE--L-ELYFVIVNNE----YGEQTEE---ELLPGGKNLRVTNENVITFIH
LVANHRLNFQIRQQSSHFLRGFQQLIQKD-----WIDMFNEHELQLLISGSLDSLDVDDL
RQHTNYAGGYHSDHHVIEMFWE----------------------------------VLKG
FSLENKKKFLKFVTGCSRGPLLGFQYL-----EPLFCIQRAGSND-----------PDEA
LDRLPTSATCMNLLKLPPYKSKEQLETK-----LLYAINADA---GF----------DLS
-------------
>Glyma17g01210
M-----------------------------------------------------------
------------------------------------------------------------
-----------SVIET---PAVHHRSGGSTD-----------------------------
------------------------------------------------------------
------------------HRHPSKRK----------------------------------
-----FDDEDDEDF---SDLV-----------------------------------CVRM
RKDEAKAV----------------------------------------------------
-------------NSWSA------------------------------------------
------------------------------------------------------------
------------------------------------------------------------
------------------------------------------------------------
---------------------------------------------SSSDAGGCS------
------------------------------------------------------------
----------------------------------ALQRQ---------------------
------------------------------------------------------------
--------------------------------------------------------QRSH
IQFFVRMMCGGNTIVM-Q------------------------------------------
------------------------------------------------------------
------------------------------------------------------------
------------------------------------------------------------
------------------------------------------------------------
------------------------------------------------AFPED-------
------------------------------------------------------------
------------------------------------------------------------
------------------------------------------------------------
-----------------SVKSIHERIQSMKGI-------PLF------------------
--------------------------------------------EQRL------------
-------------------------------------------------IYRGK-QLQ--
----------------------------------WEQTLAECS-----------------
-IQND-------------------------------------------------------
------------------------------------------------------------
------------------------------------------------------------
------------------------------------------------------------
----------------------------ANLQLVGRM-----------------------
-------------------------------------------RSTEHPQ----------
------------------------------------------------------------
------------------------------------------------------------
------------------------------------------------------------
------------------------------------------------------------
-------------------AWQ------------------------VINDMVSLVYRLCC
-----------------------------------------GETVH-DSLKTIKG-----
LITSYLNMT---------------------------------------------------
------------------------------------------------------------
-----------P---------------------------------------------RID
NDS---------------------------------------------------------
------------------------------------------------------------
----A---SGY--------------FQIFMSSSA--------------------------
------------------------------------------------------------
------------------------------------------------------------
------------------------------------------------------------
------------------------------------------------------------
------------------------------------------------------------
------------------------------------------------------------
------------------------------------------------------------
-----------------------------------------P-AVLVML-----------
------------------------------------------------------------
---YVSPY-AGN-----------------------------------------KDCA-DS
SV----------------------------------RHFLSSCRTTLSK-----------
------------------------------------------------------ALHGQC
ARVVLEF-----------------------------------------------------
------------------------------------------------------------
-----------------------------------------------CKLLRRVG--CQD
PLYLYCRSAFGSLLETAGVSYAASASGNVKGLVSIQDIFPFVRDLASSLLRDLDLSMVS-
---------------------PTAVGPLSNDVGDFSAFLMPLRTGIKEQQAV----KN--
--------AMPQ---DKRHKDLLLAEEIEHLH-----------------GLYIQLLN-KI
DQCLQKMDQNLTGREMM------------------------EG--DNLYPAWSHYLSILK
-ELY-------------QISKLYDGAEEKLWSILT----RQRSVLCLLIVRYAKRTDEHQ
------------------------WILEHRCVTNFESRRHLAMMM----------FPEVK
EDYEELHE------------------MLIDRSQLLTESFEYIARAEPESLHAGLFMEFKN
E-----EATGPGVL-REWFLLVCQAIFNPQNALFV-------------------------
------------------------------------------------------ACPN--
-----------------------------DQRRFFPNPASKV--------HPLHLEYFSF
AGRVIALALMHRVQVGIVFDRVFFLQLAGNY-IAIEDIRDADPYLYTSCKQILDMDADFI
--------DSDA-L-GLTFVREVEE----LGQRKVV---ELCPGGKNLVVNSKNRDKYVD
LLIQDRFVTSISEQVSHFAKGFADILSNSKFQQYFFQSLDLEDLDWMLHGSEDTISVEDW
KAHTEYN-GYKDTDIHISWFWE----------------------------------IVER
MTADQRKVLLFFWTSVKYLPVEGFRGL-----ASRLYIYRS----------------LEP
GDRLPSSHTCFFRLCFPAYSSIAVMKDR-----LEVITQEHIG-CSF----------GTW
-------------
>Glyma17g04180
M-----------------------------------------------------------
--FF--------------------------------------------------------
------------------------------------------------------------
------------------------------------------------------------
------------------SGDPFTRK----------------------------------
----------------RVDLG-----------------------------------GRSS
KERDRKNLLEQTRVE---------------RNRRLWLRQQ--------------------
-----NSAVLKIQKCFRG------------------------------------------
------------------------------------------------------------
-------RKAVRTEQSKLREQFYKIYGKYCQNVDRNSFGPDSNFLCQFLYFFKAENIEDF
LV----------------------------------------------------------
----------------------------------LVQICR--------------------
--------------------------LLWWSVQDNGDVVKLFAGVDY-------------
----------------------------------SSTRA-----LVNYRVKL-------F
VQACICAL--------------HQNRNQLKDQLLLTPEELN-------VSAIPLLEVLV-
-------LLIDPKLPWS--------------------------CNLVQY--LI---QNNG
VGLLREIVLTGKDNAE-------NCFSIGKGSSLERVLIAVISH----------------
------------------------------------------------------------
------------------------------------------------------------
------------------------------------------------------------
------------------------------------------------------------
------------------------------------------------VGQKP-------
------------------------------------------------------------
------------------------------------------------------------
------------------------------------------------------------
----C------------ICSHINPRYSSASQII-T---IPFL------------------
------------------------------------------------------------
--------------------WHLFPNLQQ--------------------IFAAN-NLN--
-----------------------------------QCYIHQMAKF---------------
-GQNL-------------------------------IKLLPKDISNEFPSHACMLG----
------------------------------------------------------------
------------------------------------------------------------
------------------------------------------------------------
----------------------------NVLETAGIALSH--------------------
------------------------------------------------------------
------------------------------------------------------------
------------------------------------------------------------
----PN--------------CSFDMAVDLVA-----------------------------
------------------------------------------------------------
----------------------------------------------VTTFLLEALPSLKT
----------------------------------SNSRE--SSVIA--------------
------------------------------------------------------------
------------------------------------------------------------
-----------------------------------------------------------K
DDM---------------------------------------------------------
---------------IEDDEVMEIAL----------------------------------
----D---SKL-------------------------------------------------
------------------------------------------------------------
------------------------------------------------------------
----------------------------------------EQQIYNA-------------
------------------------------------------------------------
------------------------------------------------------------
------------------------------------------------------------
------------------------------------------------------------
---------------------------------------INP-RFLLQLTNILFKEISSV
NGSD--------------------------------------------------------
-------YGPND-----------------------------------------RDVTAVD
GV----------------------------------------------------------
-----------------------------------------------------------C
GFLNVTFN---------------------------------------------------K
LP----------------------------------------------------------
------------------------------------------------------------
-------------------------------LERIMTVLAYRTELVPTLWNFMKQCHENQ
K-------------------WS------SHLSNDAPGWLLPL------------------
-------------------------------------------------AVFCPVYK-HM
LMIVDNEEFYEQEKPLSLKDIRSLII--ILRQVLWQLLWVNHITSANSVKSVPVSSASKG
QSVQ-------------TIQQRVCIVVSELLSQLQ--DWNNRR-------QFTSPSNFHA
DGVNDLFSSQ----AVIENTRANEILKQAPFLIPFTSRVK---IF----------SSQLA
AVRQRHGPQAV----------FSRNRFRIQRDHILEDAYNQMSQLTEDSLRGSIRVTFVN
EFGVEEAGIDGGGIFKDFMENITRAAFDVQYGLFK-------------------------
------------------------------------------------------ETAD--
-------------------------------HLLYPNPGSGMI-------HEQHFQFFHF
LGTLLAKAMFEGILVDIPFATFFLSKLKQKH-NYLNDLPSLDPELYRHLIFLKHYKGDI-
---------SE--L-ELYFVIVNNE----YGEQTEE---ELLPGGRNLRVTNENVITFIH
LVANHRLNFQIRQQSSHFLRGFQQLMQKD-----WIDMFNEHELQLLISGSLDSLDIDDL
RLHTNYAGGYHNEHFVMEMFWE----------------------------------VLKG
FSLENRKKFLKFVTGCSRGPLLGFRYL-----EPMFCIQRASGNA-----------VEES
LDRLPTSATCMNLLKLPPYTSKEQLETK-----LLYAINADA---GF----------DLS
-------------
>Glyma19g37310
------------------------------------------------------------
------------------------------------------------------------
------------------------------------------------------------
------------------------------------------------------------
-------------------MDAPRKQ----------------------------------
----------------QVSLR-----------------------------------GASA
KEITRDALLQKVSRE---------------RELRNYAKRA--------------------
-----ASAALFIQRVWRR------------------------------------------
------------------------------------------------------------
-------FKVTKMISLQLQQEWEIAVN--HYAGVMTANWISNNLLRPFLFFITRISTQHQ
KVH---------------------------------------------------------
------------------------------------------------------------
-------------SKRIDSMKLCFTILLESLKSSDSKQNFCFLAIGT-------------
----------------------------------TEERT-----IWRYQARQLT----SL
SFFILLEF--------------SECNSRAQDITIVT---------------SLAMRVLV-
-------MLTDLKGWKG--------------------------ITDDNH--LD---ADLA
VKDLIQFLGGNKS---------------GCYVSIGRYISALENH----------------
--SSQS------------------------------------------------KSITQA
DD-------------------------------------------------FFFITASAI
-------------------------TLAVRPFY---------------------------
------------------------------------------------------------
------------------------------------------------LTNYD-------
----VEVPG---------------------------------------------------
------------------------------------------------------------
------------------------------------------------------------
-----------------ALDVNHAAKQFFVYLL-T---IPWL------------------
--------------------------------------------VQHL------------
-------PPVLLPALKHK--SILFPCFRT--------------------LLI----LK--
-----------------------------------EKVLMEMLEF---------------
-VKSE-------------------------------ILV----SFKAIPPVGWALTNSIC
L-----------------------------------------------------------
------------------------------------------------------------
------------------------------------------------------------
----------------------------ATGNEN--------------------------
----------------------------------------------ESFN----------
------------------------------------------------------------
------------------------------------------------------------
--------------------QGLEYALYVRV-----------------------------
------------------------------------------------------------
----------------------------------------------VITLAEALLACLDN
IG-W------------------------VKKK---------KKALQIDVESSTQP-----
------------------------------------------------------------
------------------------------------------------------------
-----------------------------------------------------------V
DTV---------------------------------------------------------
---------------RHEGEATDESI----------------------------------
----I---MSY-------------------------------------------------
------------------------------------------------------------
------------------------------------------------------------
----------------------------------------MDQFRPV-------------
------------------------------------------------------------
------------------------------------------------------------
------------------------------------------------------------
------------------------------------------------------------
---------------------------------------CQQ-WHLKNLLASIDRD----
------------------------------------------------------------
----------AN-----------------------------------------NKAATVI
SNDLACLGK---------------------------------------------------
--------------------------------------------------LELCDVALFY
SNLLRIF-----------------------------------------------------
------------------------------------------------------------
-----------------------------------------------SVLSPIRG-----
-------------------------------PLSVLNMLAFTPGFLVRLWGVLEDSFFSE
D-KNNSDNHTSESSK-----HKAFEKMQKHVSKDGANKWVNVLHKFTGRSQA----ATDC
I---DSIGSHSEP-----SRVNDDSSDVWDTEPMRHGPQGVPKDMFAMLHLFCATYS-HL
LLVLDDIEFYEKQIPFKIEQQRRIAS--MLNTLVYNGL--SHVSGHHNRPLMDCAVRCLH
-LLY-------------ERDCRHPFCPPAL--------WLSPARKSRPPIAVAARTHE--
-----VLATNLRSDDSSASLSVGSVVTIVPHVFPFEERVE---MFR-EFIKMDKASRKMA
GEISEPGSRAI--------------EIVIRRGHIVEDGFRQLNSLG-SRLKSSIHVSFVS
ECGLLEAGLDYGGLSKEFLTDISKAAFSPEYGLFS-------------------------
------------------------------------------------------QNST--
-----------------------------SDRLLIPTASARYL--------ENGLQMIEF
LGRVVGKALYEGILLDYSFSHVFVQKLLGRY-SFLDELSTLDPELYRNLMYVKNYDGDV-
---------KE--L-SLDFTVTEES----LGKRYVV---ELKSGGKDISVTNENKMQYIH
AMADYKLNQQILPFSNAFYRGLTDLISPA-----WLKLFNASEFNQLLSGGNYDIDIDDL
KNNTRYTGGYNEGSRPIKIFWE----------------------------------VIKG
FEPKERCMLLKFVTSCSRAPLLGFKYL-----QPPFTIHKVACDVPLWATI-----GGQD
VDRLPSASTCYNTLKLPTYKRPGTLRAK-----LLYAISSNA---GF----------ELS
-------------
>Medtr2g025790
M-----------------------------------------------------------
------------------------------------------------------------
-----------SSI----------------------------------------------
------------------------------------------------------------
------------------------------------------------------------
-----------------TKTIAGGCFHQ----------------------QSINGATADH
LSNHSPEL----------------------------------------------------
------------------------------------------------------------
------------------------------------------------------------
------------------------------------------------------------
------------------------------------------------------------
-------------------------------------------KFND-------------
------------------------------------------------------------
------------------------------------TKT---------------------
------------------------------------------------------------
--------------------------------------------------------TSSE
LQFFVRMMWKCNTIVI-H------------------------------------------
------------------------------------------------------------
------------------------------------------------------------
------------------------------------------------------------
------------------------------------------------------------
------------------------------------------------ASRED-------
------------------------------------------------------------
------------------------------------------------------------
------------------------------------------------------------
-----------------TVESILQQISSKTKI-------PIE------------------
--------------------------------------------YQRL------------
-------------------------------------------------IYNGK-QLQ--
----------------------------------QQQSLSQCG-----------------
-IEND-------------------------------------------------------
------------------------------------------------------------
------------------------------------------------------------
------------------------------------------------------------
----------------------------ANLQLVGQL-----------------------
-------------------------------------------RSIGRSV----------
------------------------------------------------------------
------------------------------------------------------------
------------------------------------------------------------
------------------------------------------------------------
-------------------VWN------------------------SADDIVSMILNLCR
-----------------------------------------GESLN-GASMIIHN-----
HFAKYMN-----------------------------------------------------
------------------------------------------------------------
------------------------------------------------------------
------------------------------------------------------------
------------------------------------------------------------
----N---FEY--------------FYFFKLMKI--------------------------
------------------------------------------------------------
------------------------------------------------------------
------------------------------------------------------------
------------------------------------------------------------
------------------------------------------------------------
------------------------------------------------------------
------------------------------------------------------------
-----------------------------------------P-SLLVAL-----------
------------------------------------------------------------
---YMSPF-ACN-----------------------------------------KNIA-DF
SI----------------------------------ESFIEICLDLKCK-----------
------------------------------------------------------KLQGFY
LEILLDF-----------------------------------------------------
------------------------------------------------------------
-----------------------------------------------CELLRGVGFTCDE
PLYVSCRDGFGNLLTLVG----GVPINNPNMKVLLRGVVDCVHEIADELLMYLDLSMNW-
---------------------DTAKGISYKVVLDFVKFCGPLRMGFAEEQAT----SDES
L-----NYDICY------EEDPLFSGVPDQLH-----------------IVFIKLLS-KM
DECLQVMEDCLVNKEQG------------------------KG--DVIHNGWSHYLIILK
-ELF-------------HISKFYSGAQEKFWGLLL----HRKNVLPHMIVRYVKKTDDHQ
------------------------WLLENKIVTDFESRRHLALML----------FPDSK
-DEISGYE------------------MLIDRSQVLAESFEYMSRAKAKSLQGGIFMAFKN
E-----KATGPGVL-REWFVLVCREIFNPKNALFV-------------------------
------------------------------------------------------ACPN--
-----------------------------DHRRFFPNAASKV--------NSLHLKYFIV
SGRIIALALKKKVHVGIVFDRVFFKQLAGNYIITLEDIRDADPIMYSSCKQILEMDADYI
--------DSDA-L-GLTFSTEVEE----LGHRELI---ELCPGGESLVVDSKNREKYVH
LLIQNRFVTSISKQVSHFAEGFADILSCSRLE--FFQFLDLEDFDLMLHGSENAISVEDW
KVHTKYH-GYKENDHQISWFWKVCRILILWNHIGFTFIFTDFLFSPLFLHFKILWRIVGR
MSAEQKKVLLFFWTSVKHLPVEGFRGL-----SSTLLISKS----------------SKP
DNHLPSSHTCFYKLCFPPYSSMAIMQDR-----LGIITQEHIS-CSF----------GTA
-------------
>Medtr2g025810
M-----------------------------------------------------------
------------------------------------------------------------
-----------SSI----------------------------------------------
------------------------------------------------------------
------------------------------------------------------------
-----------------IKTLIGGCFY---------------------------GTTADH
HSNHSPEL----------------------------------------------------
------------------------------------------------------------
------------------------------------------------------------
------------------------------------------------------------
------------------------------------------------------------
-------------------------------------------KFND-------------
------------------------------------------------------------
------------------------------------TKT---------------------
------------------------------------------------------------
--------------------------------------------------------TSSE
LQFFVRMMWKCNTIVI-H------------------------------------------
------------------------------------------------------------
------------------------------------------------------------
------------------------------------------------------------
------------------------------------------------------------
------------------------------------------------ASRED-------
------------------------------------------------------------
------------------------------------------------------------
------------------------------------------------------------
-----------------TVESILQQISSKTKI-------PIE------------------
--------------------------------------------YQRL------------
-------------------------------------------------IYNGK-QLQ--
----------------------------------QQQSLSQCG-----------------
-IEND-------------------------------------------------------
------------------------------------------------------------
------------------------------------------------------------
------------------------------------------------------------
----------------------------ANLQLVGQL-----------------------
-------------------------------------------RSIVRSV----------
------------------------------------------------------------
------------------------------------------------------------
------------------------------------------------------------
------------------------------------------------------------
-------------------VWN------------------------STDDIVSMILKLCR
-----------------------------------------GEPVI-GASINFCK-----
HFTKYMH-----------------------------------------------------
------------------------------------------------------------
------------------------------------------------------------
------------------------------------------------------------
------------------------------------------------------------
----N---S----------------FYVIKIMKI--------------------------
------------------------------------------------------------
------------------------------------------------------------
------------------------------------------------------------
------------------------------------------------------------
------------------------------------------------------------
------------------------------------------------------------
------------------------------------------------------------
-----------------------------------------P-SLLVAL-----------
------------------------------------------------------------
---FKSPH-ASN-----------------------------------------ASIA-DS
SI----------------------------------RNFVKVCLDLKCK-----------
------------------------------------------------------TLQSAY
LEVLLEF-----------------------------------------------------
------------------------------------------------------------
-----------------------------------------------CELLRGVGCKCDH
PLYVCCRDGFVELLILVG----GVLIKNPKMKVLLRGVFDCVREITDELLRFLDLSMNF-
---------------------PTKRGLSYKVVFDFVKFCCPLRMGFAKEQAT-------S
L-----NCDICY------EEDPLFLGVPDQLH-----------------IVFIKSLS-KM
DECLQVMEDCLVNKKRG------------------------KGELDVLHN---CYLIILK
-ELF-------------HISKFYSGAQEQFWGLFL----RRKNVLPHMIVRYVKKPDDHW
------------------------WLLENRIVTDFESRKHLVMML----------FPDLK
-DKILGYE------------------MLIDRSQVLAESFEYISRAMPKSLQGDLFMAFKN
E-----KATGPGVL-REWFVLVCQEIFNPRNALFV-------------------------
------------------------------------------------------ACPN--
-----------------------------DHRRFFPNTASMV--------NALHLKYFIF
SGRIIALALKKKVRVGIVFDRVFFKQLAGNYIITLEDIRDADPIMYSSCKQILEMEADYI
--------DSDA-L-GLTFSIEVEE----LGHREVI---ELCPGGESLVVDSKNREKYVH
LLIQSRFVTSISEQISHFAQGFADIISCSSLE--FFQFLHHEDFDWMLHGSENDISVEDW
KAHTKYH-GYKENDRQISWFWK----------------------------------IVGR
MPAEQKKVLLFFWTSVKHLPVEGFHGL-----NSRLLICKS----------------HEP
DNHLPSSHTCFYKLCFPPYSSIAIMQDR-----LGIITQEHIS-CSF----------GTR
-------------
>Medtr2g025830
M-----------------------------------------------------------
------------------------------------------------------------
-----------SPT----------------------------------------------
------------------------------------------------------------
------------------------------------------------------------
-----------------TKIL-----------------------------------TANH
RKNHSPKL----------------------------------------------------
------------------------------------------------------------
------------------------------------------------------------
------------------------------------------------------------
------------------------------------------------------------
-------------------------------------------TSSSS---KMK------
------------------------------------------------------------
----------------------------------KITKT---------------------
------------------------------------------------------------
--------------------------------------------------------KSSK
LQFFVRMMWNCNTLVI-R------------------------------------------
------------------------------------------------------------
------------------------------------------------------------
------------------------------------------------------------
------------------------------------------------------------
------------------------------------------------ASREK-------
------------------------------------------------------------
------------------------------------------------------------
------------------------------------------------------------
-----------------TVESLLEQISSKTRI-------PIQ------------------
--------------------------------------------HQRL------------
-------------------------------------------------IYEGK-QLT--
----------------------------------LEQSLCECG-----------------
-IEND-------------------------------------------------------
------------------------------------------------------------
------------------------------------------------------------
------------------------------------------------------------
----------------------------ANLQLVGRL-----------------------
-------------------------------------------RSIACPK----------
------------------------------------------------------------
------------------------------------------------------------
------------------------------------------------------------
------------------------------------------------------------
-------------------VWK------------------------ATQYIVSLILRLCR
-----------------------------------------GELVI-GASRIIDD-----
HLTYYIN-----------------------------------------------------
------------------------------------------------------------
------------------------------------------------------------
------------------------------------------------------------
------------------------------------------------------------
----D---SEY--------------FSVFMFMEI--------------------------
------------------------------------------------------------
------------------------------------------------------------
------------------------------------------------------------
------------------------------------------------------------
------------------------------------------------------------
------------------------------------------------------------
------------------------------------------------------------
-----------------------------------------P-SLLVAL-----------
------------------------------------------------------------
---YMSRY--AN-----------------------------------------ACVA-DS
VI----------------------------------KDFVRICLDLKDK-----------
------------------------------------------------------KLQGVY
LEVSLEF-----------------------------------------------------
------------------------------------------------------------
-----------------------------------------------CELLRRARCKYDD
PLYVFCRDSFSSLLTLVG----RVNFQNPKGEVMLRGVFDCVHEIADELLRFLDLSMNC-
---------------------PTGEGFSFNFVLDFVKFSGHLRMGLAEQQAT----SDEF
L-----NCTIGY------EEEPLIAGVVDQLH-----------------IVFIKLLS-KM
DECLQVMEDCLVNKKHG------------------------KGDGAVINNGWSHYIIILK
-VLY-------------HISKLYSGAKEMFWEVLL----RQKSMLSHMIVRYSKNTDDHR
------------------------WVLENRSVTDFECRRHLAMMM----------FPDLN
-DESLGYE------------------MLIDRSQLLAESFEYISQANSTSLEGGLFMEFRN
E-----EGTGPGVV-REWLVLVCQEIFNPEHALFV-------------------------
------------------------------------------------------ACPN--
-----------------------------DRRRFFPNAASKV--------NPLHLKYFSF
SGRMIALALKNKVHVGIVFDRVFFKQLAGNYIITLEDIRNADPIMYSSCKQILEMDADYI
--------DSDA-L-GLTFSIEVEE----LGHRKVI---ELCSGGESIVVNSKNREKYVD
LLIQNRFVKSISEQVSHFAEGFADIISGSRLE--FFQFLDLEDLDWMLHGSENAISVEDW
KAHTKYR-GYKKNDCQISWFWK----------------------------------IVGR
MSAEQRKVLLFFWTSVKHLPVKGFHGL-----DSCLFICKS----------------SEP
NNHLPSSHTCFYELCFPPYSSMAIMQDR-----LGIITQEHVG-FSF----------GAP
-------------
>Medtr2g025930
M-----------------------------------------------------------
------------------------------------------------------------
-----------SPT----------------------------------------------
------------------------------------------------------------
------------------------------------------------------------
-----------------TKIL-----------------------------------TANH
RKNHSPKL----------------------------------------------------
------------------------------------------------------------
------------------------------------------------------------
------------------------------------------------------------
------------------------------------------------------------
-------------------------------------------TSSSS---KMK------
------------------------------------------------------------
----------------------------------KITKT---------------------
------------------------------------------------------------
--------------------------------------------------------KSSK
LQFFVRMMWNCNTLVI-R------------------------------------------
------------------------------------------------------------
------------------------------------------------------------
------------------------------------------------------------
------------------------------------------------------------
------------------------------------------------ASREK-------
------------------------------------------------------------
------------------------------------------------------------
------------------------------------------------------------
-----------------TVESLLEQISSKTRI-------PIQ------------------
--------------------------------------------HQRL------------
-------------------------------------------------IYEGK-QLT--
----------------------------------LEQSLCECG-----------------
-IEND-------------------------------------------------------
------------------------------------------------------------
------------------------------------------------------------
------------------------------------------------------------
----------------------------ANLQLVGRL-----------------------
-------------------------------------------RSIACPK----------
------------------------------------------------------------
------------------------------------------------------------
------------------------------------------------------------
------------------------------------------------------------
-------------------VWK------------------------ATQYIVSLILRLCR
-----------------------------------------GELVI-GASRIIDD-----
HLTYYIN-----------------------------------------------------
------------------------------------------------------------
------------------------------------------------------------
------------------------------------------------------------
------------------------------------------------------------
----D---SEY--------------FSVFMFMEI--------------------------
------------------------------------------------------------
------------------------------------------------------------
------------------------------------------------------------
------------------------------------------------------------
------------------------------------------------------------
------------------------------------------------------------
------------------------------------------------------------
-----------------------------------------P-SLLVAL-----------
------------------------------------------------------------
---YMSRY--AN-----------------------------------------ACVA-DS
VI----------------------------------KDFVRICLDLKDK-----------
------------------------------------------------------KLQGVY
LEVSLEF-----------------------------------------------------
------------------------------------------------------------
-----------------------------------------------CELLRRARCKYDD
PLYVFCRDSFSSLLTLVG----RVNFQNPKGEVMLRGVFDCVHEIADELLRFLDLSMNC-
---------------------PTGEGFSFNFVLDFVKFSGHLRMGLAEQQAT----SDEF
L-----NCTIGY------EEEPLIAGVVDQLH-----------------IVFIKLLS-KM
DECLQVMEDCLVNKKHG------------------------KGDGAVINNGWSHYIIILK
-VLY-------------HISKLYSGAKEMFWEVLL----RQKSMLSHMIVRYSKNTDDHR
------------------------WVLENRSVTDFECRRHLAMMM----------FPDLN
-DESLGYE------------------MLIDRSQLLAESFEYISQANSTSLEGGLFMEFRN
E-----EGTGPGVV-REWLVLVCQEIFNPEHALFV-------------------------
------------------------------------------------------ACPN--
-----------------------------DRRRFFPNAASKV--------NPLHLKYFSF
SGRMIALALKNKVHVGIVFDRVFFKQLAGNYIITLEDIRNADPIMYSSCKQILEMD----
----------------------VEE----LGHRKVI---ELCSGGESIVVNSKNREKYVD
LLIQNRFVKSISEQVSHFAEGFADIISGSRLE--FFQFLDLEDLDWMLHGSENAISVEDW
KAHTKYR-GYKKNDCQISWFWK----------------------------------IVGR
MSAEQRKVLLFFWTSVKHLPVKGFHGL-----DSCLFICKS----------------SEP
NNHLPSSHTCFYELCFPPYSSMAIMQDR-----LGIITQEHVG-FSF----------GAP
-------------
>Medtr2g025950
M-----------------------------------------------------------
------------------------------------------------------------
-----------SQT----------------------------------------------
------------------------------------------------------------
------------------------------------------------------------
-----------------TKTL-----------------------------------TANH
GKNHFSKL----------------------------------------------------
------------------------------------------------------------
------------------------------------------------------------
------------------------------------------------------------
------------------------------------------------------------
-------------------------------------------TCSSS---KMK------
------------------------------------------------------------
----------------------------------KVSET---------------------
------------------------------------------------------------
--------------------------------------------------------KSSK
LQFFVR-MWNSNTLVI--------------------------------------------
------------------------------------------------------------
------------------------------------------------------------
------------------------------------------------------------
------------------------------------------------------------
------------------------------------------------------------
------------------------------------------------------------
------------------------------------------------------------
------------------------------------------------------------
------------------------------------------------------------
------------------------------------------------------------
------------------------------------------------------------
------------------------------------RSLRECG-----------------
-IEND-------------------------------------------------------
------------------------------------------------------------
------------------------------------------------------------
------------------------------------------------------------
----------------------------ANLQLVGRL-----------------------
-------------------------------------------RSIVCPK----------
------------------------------------------------------------
------------------------------------------------------------
------------------------------------------------------------
------------------------------------------------------------
-------------------VWK------------------------AKHYIVSLILRLCT
-----------------------------------------GKSVI-GASTIIDD-----
CFTNYIN-----------------------------------------------------
------------------------------------------------------------
------------------------------------------------------------
------------------------------------------------------------
------------------------------------------------------------
----D---SEY--------------FSVSMFMEI--------------------------
------------------------------------------------------------
------------------------------------------------------------
------------------------------------------------------------
------------------------------------------------------------
------------------------------------------------------------
------------------------------------------------------------
------------------------------------------------------------
-----------------------------------------P-SLLVDL-----------
------------------------------------------------------------
---Y------AN-----------------------------------------GRIA-YS
VI----------------------------------KDFVKICLNSKDK-----------
------------------------------------------------------KLQGVY
LEVLLEF-----------------------------------------------------
------------------------------------------------------------
-----------------------------------------------CELLRRTGCKSDD
RLYVFCRDSFASLLTLVG----GVSFHNPKGKVMLRGVFDCVHEIAYKLLRFLDLSMNC-
---------------------PTGEGLSFKVVLDFVKFSDHLRMGLAMHQAT----SDEF
L-----NCAICY------TEGPLFAGVVDQLH-----------------IVFIKLLS-KM
DKCLEVMEDCLVNKKHG------------------------KGDGAAVHNGWSHYIIILK
-VLF-------------HISKFYSSAQEQFWGLFL----RRKNVLPHMIVRYVKKTDDHR
------------------------WLLENRIVTDFESRRHLVMML----------FPYLN
-DEILGYE------------------MLIDRSQVLAESFGYISQAMPRSLQGDLLMAFKN
E-----KATGPGVL-REWFVLVCQEIFNPRNALFV-------------------------
------------------------------------------------------ACPN--
-----------------------------DHRRFFPNTASMV--------NALHLRYFIF
SGRIIALALKKKVHVGIVFACVFFKQLAGNYIITLEDIRDADPIMYSSCKQILEMDADYI
--------DSDA-L-GLTFSIEVEE----LGHREVI---KLCPGGESLVVDSKNREKYVH
LLIQNRFVTSISKQVSHFAQGFADIISCSRLE--FFQFLDHEDFDWKLHGSENDINVEDW
KAHTKYL-GYKKNDRQISWFWK----------------------------------IVGK
MSAEQKKVLLFFWTSVKHLPVEGFHGL-----SSTLLISKS----------------REP
GNHLPSSHTCFYKLCFPPYSSMAIMQDR-----LGIITQEHIS-CSF----------GTR
-------------
>Medtr2g033040
M-----------------------------------------------------------
--FF--------------------------------------------------------
------------------------------------------------------------
------------------------------------------------------------
------------------SGDPSNRK----------------------------------
----------------RVDLG-----------------------------------GRSS
KERDRKNLLEQTRLE---------------RNRRLWLRQQ--------------------
-----NSAALRIQKCFRA------------------------------------------
------------------------------------------------------------
-------KKVVRTEQSKLRQKFLHIYGKNCLNVDRKAFGPDSDFLRQFLYFFNAENHDDF
LV----------------------------------------------------------
----------------------------------LLQICR--------------------
--------------------------LLLKFVQESGNAVRLFAGENY-------------
----------------------------------SSVCA-----LVNYRVKK-------L
AYNCIRAV--------------HHNRNQLKDQLLLTPKESN-------ASAIPLLEIIV-
-------LLIDLKLPWS--------------------------CVIVGH--FS---QNNG
FALLRQIILTGKDNAE-------KCI----GSSLEHVLTGVMCH----------------
------------------------------------------------------------
------------------------------------------------------------
------------------------------------------------------------
------------------------------------------------------------
------------------------------------------------IRQKP-------
------------------------------------------------------------
------------------------------------------------------------
------------------------------------------------------------
----C------------ICSDIDPRYSFSLQIL-T---IPFL------------------
------------------------------------------------------------
--------------------WHVFPNLRQ--------------------VFARQ-GMS--
-----------------------------------QHYVHQMATF---------------
-VPNL-------------------------------INFLPKDISDEFPTYACLLG----
------------------------------------------------------------
------------------------------------------------------------
------------------------------------------------------------
----------------------------NILEIGGVALSQ--------------------
------------------------------------------------------------
------------------------------------------------------------
------------------------------------------------------------
----PD--------------CSFDMAINLAA-----------------------------
------------------------------------------------------------
----------------------------------------------VTTVLLEAHHSLTR
----------------------------------SDNRE--NSMIA--------------
------------------------------------------------------------
------------------------------------------------------------
-----------------------------------------------------------E
DDI---------------------------------------------------------
---------------TGNDEVMEVAL----------------------------------
----D---RKL-------------------------------------------------
------------------------------------------------------------
------------------------------------------------------------
----------------------------------------DQQIYNS-------------
------------------------------------------------------------
------------------------------------------------------------
------------------------------------------------------------
------------------------------------------------------------
---------------------------------------IDT-RFLLQLTNILFRDISSA
NG----------------------------------------------------------
---------PDD-----------------------------------------MEVAAVG
AV----------------------------------------------------------
-----------------------------------------------------------C
GFLYVVLN---------------------------------------------------T
LP----------------------------------------------------------
------------------------------------------------------------
-------------------------------IERIMTVLAYRTDLVPMLWKFMKRCQENK
K-------------------WSSLSERLSYLSGDAPGWLLPL------------------
-------------------------------------------------AVFCPVYK-HM
LMIVDNEEFYEQEKPLSLKDMSSLII--LLKQALWQLLWVNHTSSANSVRSIPVRTSSKK
LSIE-------------SIQQRVSIVVSELLSQLQ--DWNNRR-------QFTSPSDFHA
DGVNDFFISQ----AVIENARANEILKQAAFLIPFTSRVK---IF----------TSQLA
AARQRNGSHAV----------FTRNRFRIRRDHILEDAYNSMSQLSEDDLRGLIRVTFVN
EFGVEEAGIDGGGIFKDFMENITRASFDVQYGLFKLAPRCMLFADDVVLVGESREEVNGR
LETWRQALEAYGFRLSRSKTEYMECNFSGRRSRSTLEVKVGDHIIGGRPRSTFGETAD--
-------------------------------HLLYPNPGSGMI-------HEQHLQFFHF
LGTLLAKAMFEGILVDLPFATFFLSKLKQKH-NYLNDLPSLDPELYRHLIFLKRYEGDI-
---------SD--L-ELYFVILNNE----YGEQTEE---ELLPGGKNLRVTNENVITFIH
LVANHRLNSQIRQQSSHFLRGFQQLIQKD-----WIDMFNEHELQLLISGSLDSLDVDDL
REHTNYAGTYHSEHDVIEMFWE----------------------------------VLKG
FSMENKKKFLKFVTGCSRGPLLGFRYL-----EPLFCIQRAGGNA-----------TEDA
LDRLPTAATCMNLLKLPPYRSKDQMESK-----LLYAINSDA---GF----------DLS
-------------
>Medtr4g073370
M-----------------------------------------------------------
------------------------------------------------------------
-----------ETRSR--------------------------------------------
---------------------KRAEAS---------------------------------
------------------SAAPSSSSSSP-------------------------------
-------------------------------------------------------KSRST
KRPRLSSSSSSTAAAATTTVTATATPTPTTNTRTRASRTKN-TLP------------PPM
DSNNESSSGSR-RRG-KNPER----------------------------DNSDK------
-----------GKEKE----------------HDVRARNER-------------------
------------------DAEKGLV-----LNVEAGAG---------------DGDDDDS
-----DSGVGTLHQ--NLTSASSALQGLLRKLG-AGLDDLLP---S--------SGMG--
-SSSHQ---SGRLKKILFGLRAEGEEGRQ--VEALTQLCEILSIGTED---SLSTFSVDS
FVP-----------------------VLVGLLNHESNPDIMLLAARALTHLC-------D
VLPS------------------------------SCAAVVHYGAVSIFCARLLTIEYMDL
AEQSLQAL-----------------------------KKISQEHPTACLRAGALMAVLSY
LDFFS-TGVQRVALSTA-----------------------ANMCKKLPS--DASDFVMEA
VPLLTNLLQYHDAKVL-EHASVCLTRIAEAFASSSDKLDELCNHGLVTQAASLISNSSSG
GGQASLSTPTYTGLIRLL------------------------------------------
-----------------------------------------------------STCASG-
------------------------SPLGSKTLL---------------------------
----------------------------------------------------------LL
GISRILKDILSGSGD-------SSNDSVSPALSRPP------------------------
------------------------------------------------------------
------------------------------------------------------------
------------------------------------------------------------
-------------------EQIFEIVNLTNELL------PPLPQGTISLPV--------S
TN-FVKGPVVKKS-PAGSSVQQEDTNGNVPEISAR---------EKLLNEQPE-------
--------------LLGQFGMDLLPVLIQ--------------------IYGSSVNIP--
----------------VRHKCLSVIGKL-MYFSPSEMIQSLLSVTNISSFLAGVL-----
-ASKD-------------------------------------------------------
---------------------------------------------------------SHV
LT----------------------------------------------------------
------------------------------------------------------------
----------------------------PALQIAEILMEK-LPETFSKMFIREG------
-------------VVHAVDQLILPG-NSTNVSTQA--------SSAEKDT----------
DSMPGASSRP-------------------------RRNRRRSGNS----------NPDG-
--DDL-KSPV-SVNVGSPPSSA--------------------------------------
----------------NIPTAGSSIRLSVSAAAKTFKDQYFPSEPGAVE-----------
---VGVTDDLLHLKNLC-----------------MKLNGGVD----DQRTNGKG------
-------------------------KSKTFGLGL-------EE--GLIGVISEMLKELGK
-----------------------------------------GDGVS---TFEFIGSGVVA
ALLNYFS-----------------------------------------------------
------------------------------------------------------------
----------------CGYFSKDRPSET--------------------------HLPKLR
KQA---------------------------------------------------------
------------------------------------------------------------
----L---TRF------KLFITVA------------------------------------
-----------------------------LPT-----------------AIDNRD-----
------------------------------------------------------------
---------------------------------AAPMTVLVQKLQNA-------------
------------------------------------------------------------
------------------------------------------------------------
--------LSSMER----------------------F-----------------------
-------------------PVLLSQ---------------------------SPRSSSGS
ARLSSGLSALSHPFKLRLCRAQGEKSLKD---YSNNVVLIDPLASLAAIEEFLWPRIQRS
ESVQKS--------------------TAPAGNSE----SGTSPVGAGVPPP-STSTP-ST
TRRHST--RSRS-------SASLGDTSKKESTQ--------------------DKTSSSS
KG----KGK------------AVLKPAQEEARGPQTRN------ASRRRAALDK---DVQ
MKPANGDSTS--------------------EDEDLDISPVEID-----------------
----------EALVIEDDDD--ISDDEDDDHDDM---------------------LRDDS
LP-VCLPEKVHDVKL-----------------GDSAEEST-ATPATND------GQTNAA
SG--------------SSSKVGSVRGSDPTDFRSGYSSSSRGAMSFAAAAMAGLG-SANS
RGIRGGRDRHGRPL--------FGSSNDPPKLIFTAGGKQLNRQLT--IYQAVQRQLVQD
D-D----------------DDERFAG-SDFVSNDGSRMWGDIFTITYQKADG----QTDR
AS-PGGASSNTSKS--SKSGSASNSSSEVKLHQT---------------SVVDSILQGEL
PCELEKSN--------------------------------PTYDILALLRVLEGLNQLAP
-RLR-------------AQVATDGFAEGKLLDLDEL-VVATGSKVPPEEFISSKLTPKLA
RQIQDALALC----SGSLPSWCYQLTKACPFLFPFEIRRQ---YFYSTAFGLSRALYRLQ
QQQGADGHGST-NEREVRVGRLQRQKVRVSRNRILDSAAKVMELYSSQ--KAVLEVEYFG
E-----VGTGLGPT-LEFYTLLSHDLQKVGLQMWR-------------------------
------------------------------------------------------SGSD--
-HMEIDGDEKKKKS--SEGNIARDGELVQAPLGLFPRPWPANADASEGSQLFKVIEYFRL
LGRVVAKALQDGRLLDLPLSVAFYKLVLGQD-LDLHDILYVDAELGKTLQELNALVCRKH
NIESIGGGNTGTVS-NLHYRGAPIADLCLDFTLPGYPEYTLKPGDE--IVDLNNLEDYIS
MVVDATVKTGITRQLEAFRAGFNQVFDIS-----SLQIFTPHELDYLLCGRRELWKTETL
ADHIKFDHGYTAKSPAIVNLLE----------------------------------IMGE
FTPEQQRAFCQFVTGAPKLPPGGLAVL-----NPKLTIVRKLSSTAANTTSNGNGPSETA
DDDLPSVMTCANYLKLPPYSTKEIMHKK-----LMYAINEGQ--GSF----------DLS
-------------
>Medtr4g133120
M-----------------------------------------------------------
------------------------------------------------------------
-----------TPIES---PNLLQQQ--QQQ-----------------------------
------------------------------------------------------------
------------------NRSSSKRK----------------------------------
-----LDEDDENNA-LDDDLV-----------------------------------YVRM
RKDETTKTTLH-------------------------------------------------
-------------SSWTGGG----------------------------------------
------------------------------------------------------------
------------------------------------------------------------
------------------------------------------------------------
------------------------------------------GGSSGG---DGG------
------------------------------------------------------------
----------------------------------GAFSK---------------------
------------------------------------------------------------
--------------------------------------------------------KKSP
IHFFIRMMSKGYNVVI-H------------------------------------------
------------------------------------------------------------
------------------------------------------------------------
------------------------------------------------------------
------------------------------------------------------------
------------------------------------------------AYPEE-------
------------------------------------------------------------
------------------------------------------------------------
------------------------------------------------------------
-----------------TVKSIHERIEEMKGI-------PLF------------------
--------------------------------------------EQRL------------
-------------------------------------------------IFNGK-QLQ--
----------------------------------WEQTLVECG-----------------
-IQND-------------------------------------------------------
------------------------------------------------------------
------------------------------------------------------------
------------------------------------------------------------
----------------------------ANLHLVGRM-----------------------
-------------------------------------------RSTEHPQ----------
------------------------------------------------------------
------------------------------------------------------------
------------------------------------------------------------
------------------------------------------------------------
-------------------AWQ------------------------VVNDMVSIVYDLCH
-----------------------------------------GVNLP-DAVKSIKS-----
LLTTYINLA---------------------------------------------------
------------------------------------------------------------
-------LAPKP---------------------------------------------KLD
ADS---------------------------------------------------------
------------------------------------------------------------
----A---TSY--------------FQIFMNSSA--------------------------
------------------------------------------------------------
------------------------------------------------------------
------------------------------------------------------------
------------------------------------------------------------
------------------------------------------------------------
------------------------------------------------------------
------------------------------------------------------------
-----------------------------------------I-SVLVTL-----------
------------------------------------------------------------
---YVSPY-TGN-----------------------------------------KACS-DT
CI----------------------------------KHFLNGCKTSLSK-----------
------------------------------------------------------TFHTQA
ARVALEF-----------------------------------------------------
------------------------------------------------------------
-----------------------------------------------CKLLSRVG--TND
PLYLFCRSSLGGFLEAAEISLAASEDENHKGLVLVQDLFPFVRELADSLLRNLDLSLES-
---------------------PSLANPLLNSVEDFQAFLVPVRTGIEQQQAL----RG--
--------CVAYHQKQDKNKNGLVAEEIEYLR-----------------LLYDQLLS-KI
DTCLQKMDKRFTDKEMV-----------------------FEE--NYFYPACSLYLSILK
-ELH-------------KISKLYDGATEELCHVLM----RRKSVMCLIIVKYAKRADEHQ
------------------------WILEYKNVTNFEARRHLAMMI----------FPEVK
EDYEELHE------------------MLIDRSQLLTESFEYIARADPESLRAGLFMEFKN
E-----EATGPGVL-REWFLLVCQALFNQEHALFV-------------------------
------------------------------------------------------ACPK--
-----------------------------DRTRFLPNSASKVQ-------HNLHLEYFSF
CGRVIALALMHKVQVGIVFDRVFFLQLAGKP-ITLEDIRDADPDLYRSCKQILDMDSDFI
--------DSDA-L-GLTFIREVEE----LGQRKAI---QLCPGGKNIVVNSKNRVKYVD
LLIKDRFVTSIAEQVSHFAKGFAEILSSSKLQQFFFQSLESEDLDWMLRGSEDAISVEDW
KAHTEYN-GYTDTDIQISWFWE-GQGREQPNDLAFVYLENPILLAP-------GSPIVGR
MTAEEKKVLLFFWTSVKYLPVEGFRGL-----GSRLHIYKS----------------HES
GDRLPSSHTCFYRLCFPAYSSMPVMQAR-----LKVITQEHIG-SSF----------GTW
-------------
>Medtr5g066710
M-----------------------------------------------------------
------------------------------------------------------------
-----------TTLRSNWPSRLRQLLS---------------------------------
-----------------------SEGAIGPSI----------------------------
---------------KLDSEPPPKVKAFIEKVIQCPLQDIAIPLSGFRWEYDKGNFHHWR
PLLLHFDTYFKTYLSCRNDLTLLDNL-EVDSPLPKHDILQILRVMQIILENCPNKSTFDG
IE-HFKLLLASTDPE------IL---IAALETLSALVKINP---------SKLHGNAKMV
SCGSVNSSLLSLAQGWGSKEEGLGLYSCVMANEKAQNEALSLFPSDVE-IGGDQSNYRIG
TTLYFELHGPSAQSEE-LSADTSSPAMRVIHMPDLHLRKEDDLSLLKQCIEQYNIPSELR
FSLLSRIRYAHAFRSPRICRLYSRIC------------------LLSFIVLVQSGDAHDE
LVSFFANEPEYTNELIRIVRSEETISGSIRTLAMLALGAQLAAYTSSHERARILSGSSSS
FAGGNRMILLNVLQRAILSLKNSSDPSTLAFVEALLQFYLLHVVSTST---SGSSIRGSG
MVPTFLPLLEDSDPAHVHLVCFAVK-TLQKLMDYSSSAVSLFKELGGIELLSQ--RLWKE
VQRVIELVGEND----------NMFIAGESSRH-STDQL--------YSQKR-------L
IKVSLKALGSATYAPANATRSQYSNDNSLPATLCLIFQNVDKFGGDVYYSAVTVMSEIIH
KDPTCFSILHDMGLPNAFLSSVGSELLPSSKALTCIPNGLGAICLNAKG--LEAVRESSS
LRFLVDIFTSKKYVLA----------MNEAIVPLANAVEELLRH----------------
--VSSLRSTGVDIIIEIIHKIASFGDENGRG-FSGKAN-----EGTAMETDSEVKE----
NEGHGCIAGTSYSAAEGISD------DQFIQLCVFHLMVLTHRTMENSETCRLFVEKSGI
ESLLKLLLRPTIAQSSEGMSIALHSTMVFKGFAQHHSTSLARAFCSSLKEHLKKALAGFS
AASEPLLLDPRMTNDGGIFSSLFLVEFLL----FLAAAKDNRWVSALLTEFGNGSKDVLE
DIGSVHREVLWQIAL-------LENKKQGIEEEGSCS-SDSQQAERDASETEEQRINSFR
Q---LLDPLLRRRTSG---WSIESQFFDLINMYRDLGRSTGFQHRSISAGP-NVRSSSSN
QLHHSGSDDNAESVNKKESDKTRSYYTSCCDMVRSLSFHITHLFQELGKVMLLPSRRRDD
IVNVSPASKSVASTLASIALDHMNYGGHA-NQSGTEESISTKCRYYGKVIDFIDSMLME-
RPDSCNPVLLNCLYGRGVIQSVLTTFEATSQLLFSVNRVPASPMDTDDANAKQDDKED-T
NNSWIYGSLASYG------------KLMDHLVTSSFILSSF---TKHLLAQP----LTNG
DTPFPRDPETFMKVLQSTVLKTVLPVWTHPQFGDCSYEFISSVISIIRHVYSGV-EVK--
--NVNGSGGSRITGPPPNETTISTIVEMGFSRSRAEEALRHVGSNSVELVMEWLFSHPEE
-VQEDDELARALAMSLGNSESDTNDAVPN-ANENESVQQL-EEETVQFPSVDELLSTCTK
LLM-KEPLAFPVRDLLLMICSQDDGKHRSSVVLFIVDRIKECGLVSSNENYTMLATLFHV
LALILNEDTVAREAASKSGLIKIASDLLYQWDSSLDSKEKQQVPKWVTAAFLALDRLLQV
DPKLNSEIIE-----------------QLKKEVVNNQQASITIDEDRQNKLQSALGLSMK
YADIHEQKRLVEIACSCMKNQLPSDTMHAVLLLCSNLTRN---HSVALAFLDAGGLSLLL
SLPTSSLFSGFDNVAASIVRHILEDPQTLRQAMESEIKHNLLTVPNRHPN-GRVNPRNFL
SNLASVIARDPAVFMQAAQSVCQVEMVGERPYIVLLKDKDKVKEK--EKDKYKSLEKEKV
QNGDG------KVGVGHTNTAGSGNGHGKIHDSNTKSVKGHRKPSQSFIDVIELLLESIC
TFI-PPLKDDVDPNVLPGTTASSDMDIDVSMNKGKGKAVATGSDGNETSS---------Q
EASASLAKIVFILKLLTEILLFYSSSVYVLLRRDAELSSSRVTYQKSPVGISIGGIFYHI
LHNFLPYSRNSKKDKKVDGDWRQKLATRANQFMVAACVRSTEARKRIFSEISSIINEFVD
-----CHGV--THPGNEILVFVDLINDVLAAR--TPS----GSCISAEASATFIDVGLVK
SFTRTLQVLDLDHADSSKVATGIIKALELVSKEHVHSADSNAGK----AKP-DLQQPGRI
DNIGDMSQSMET-TSQANHGSRQAD-----------QVGPYTG-QTY-GGSEAVTDDMEH
DQDLDGNFAPSN----EDDYMHENSEDARDVENGMESVGLQFEIQPHGQENLDEDD-DED
DDMSGDEGEDVDED-EDDEEHNDLEH-EVHHLPHPDTDQDDHE-----------------
---------------IDDDEFDDEVM--EEDDEEDEEDEDGVILRLEEGINGINVLDHIE
VLGRD---NNF----PNEAFHVMP-VEVFGSRRP--------------------------
------GRTTSIYNLLGRTGDTATPSRHPLLVDPSSSFPPSTGQSDS--LMENNTSGL--
------------------DNIFRSLRS--------------------------GRHGNRM
NLWTDNTQQSGGSNTSVVPQGLEELLVSQLRQQTPENSP-NQDGAEAGSHGNVE------
-------------------------------TSQAQDSGGAMPEIPVESN----------
-----AIQGVG-ITTPSIID-NS-NDAGIRPAGTG--EQTNVSNTHSPAAEMPFEHND--
-GALRDVEAVSQESGGSGATFGESLRSLDVEIGSA--------DGHDDGGERQVSADRIA
GDSQAARSRRANMPPGHFPPVIGRDTPLHSVAEVSENSSRDADQVSPAAEQQVNSDAGSG
AIDPAFLDALPEELRAEVLSAQQGQVAQPPNVESQSSGDIDP-EFLAALPADIRAEVLAQ
QQAQRLNQSQELEGQPVEMDTVSIIATFPSDLREEVLLTSSDNILANLTPA-LVAEANML
RERYAHRY-SRT-LFGMYPRSRRGETSRRDGIG----SGLDAVGGPIS-----SRRSSGT
KV-VEADGAPLVDTEALHGMVRLFRMVQPLYKGQLQRLLLNLCAHSETRISLVKILMDLL
RLDVRRSVSSFGTVEPPYRLYGCQSNVMYSRPQSFDGVPPLLSRRVLETLTYLARNHLYV
AKSLLQSRLPHPEIKEPNNT----SDARGKAVMVVE-DEVNIGESNRGYISIATLLALLN
QP-LYLRSIAHLEQLLNLLDVIIDSAGSKSSPSDKSLISTPKPSSDPQIS-AVEAETNAG
SG-------DASNTVNDSSKPTSVDNIIESESQRVLSNLPQSELRLLCSLLAHEG--LSD
NAYTLVADVVKKLVAIAPTHC----------QLFVTELAEAVQNLTSSAMAEL-------
---------------------RVFSEAMKALLSTTSTDGAAILRVLQALSSL----VTSL
T---EDHGDTVNP---------AALSEVWQIN-----------------SALEPLWQ-EL
SCCISKIESYSESTSEFVTPSSSSAS---QPAGTMPPL--PAGS-QNILPFIESFFVVCE
-KLHPAQPGASHDQSIPVISDVENASTSESPQKVS----GPAVKVDEKNMAFVKFSEKHR
K-LLNAFIRQ----NPGLLEKSFLLMLKVPRFIDFDNKRA---HF----------RSKIK
HQHDHHHS-PL--------------RISVRRAYVLEDSYNQLRMRPTQDLKGRLTVHFQG
E-----EGIDAGGLTREWYQLLSRVIFDKGALLFT-------------------------
------------------------------------------------------TVGN--
-----------------------------E-STFQPNPNSVY--------QTEHLSYFKF
IGRVVGKALFDGQLLDVHFTRSFYKHILGVK-VTYHDIEAIDPDYFKNLKWMLENDI---
---------SDV-L-DLTFSIDADEEKLILYERTEVTDYELIPGGRNIKVTEENKHQYVD
LVAEHRLTTAIRPQINAFLEGFSELIPRE-----LISIFNDKELE-LLISGLPDIDLDDL
RANTEYS-GYSAASPVIQWFWE----------------------------------VVQG
LSKEDKARLLQFVTGTSKVPLEGFSALQGISGSQKFQIHKA----------------YGS
PDHLPSAHTCFNQLDLPEYPSKQHLEER-----LLLAIHEAS--EGF----------GFG
-------------
>Medtr7g100670
M-----------------------------------------------------------
------------------------------------------------------------
------------------------------------------------------------
------------------------------------------------------------
------------------------------------------------------------
------------------------------------------------------------
------------------------------------------------------------
------------------------------------------------------------
-----------GSKWDI----------------------EK-------------------
-----------------------------------------------------FTGDND-
----------------------------------FGL-----------------------
--------WKVKMEAVL-----------------IQQKCEK-ALKGEG---SL-------
--P---------------------------VTMSQAEKTEMVDKARSAVVLCLGDKVLRE
VAKE------------------------------ATAASIWAKLESLYMTKSLA--HRQF
LKQQLYSF-----------RM---------------------------VESKAIMEQLTE
FNKIL-DDLENIEVQLE------DE--------------------------DKAILLLCA
LP--KSFESFKDTMLYGKEGTVTLEEVQAALRTKELTKSKDLTH---EHGEGLSVTRGNG
GGRGNRRKSGNKSRFECF-NCHKMG--------HFKKDCP--------EINGNSAQIV--
--------------SEGYEDAGW------------------------------SGGSSG-
-ETLNTQHQPG------------EAVVRILMIY---------------------------
----------------------------------------------------------LL
RWSFKVEDIVGCTHLLVEVEYAQREVELNTPVSAQSWHDSW-------ASRHD-------
------------------------------------------------GG----------
-------------------------------------------FSFLGK-----------
------------------ALEKSWHDGVASWHDG--------------------------
-------------------ALGYEVLKLLNVLL------PEVTE----------------
-------------------------NQNDPLVLDK---------ESFLADRPY-------
--------------LIEKLAMDALPRLIQ--------------------VVNSDPNTY--
----------------VCHGCLSVIYKI-VHFSQSDKLVELLENTNISSCLDRVF-----
-TRKD-------------------------------------------------------
---------------------------------------------------------NHV
LI----------------------------------------------------------
------------------------------------------------------------
----------------------------LALQIVELILQKFFSDKFIKLFIEEG------
-------------VYF--------------------------------------------
------------------------------------------------------------
-------CPCYAFSYGLSPASS--------------------------------------
----------------SIRICKLD-KDFMYNLSKHIKAKYVEP-IYVFK-----------
---GSMNNIPLKLGYLS-----------------VELCKLVSIFVDDDNTCS--------
---------------------------------------RIEG--DINGTLCEILKTLSC
-----------------------------------------KKQVS---AFEFVHSGIIG
SLVKYSV-----------------------------------------------------
------------------------------------------------------------
----------------HGQCVKENGRLVI-------------------------GVGDFD
VLM---------------------------------------------------------
------------------------------------------------------------
----E---KQF------EGLAKIKLWGLFWNLEEFSGISGNKIKKIEEINRRNIGQNSFH
VKASLWGRKREKSQVKNRRDRRASFVRIKLLL-----------------SLSLSTMSL--
---------MF-------------------------------------------------
--WEN--------------EVLGILVWYQAYIRDTPLSSLTKNFQNA-------------
------------------------------------------------------------
------------------------------------------------------------
--------LTISEA----------------------F-----------------------
-------------------PVILSG-------------------------PHGAEVTSSF
ATVPNNCHISYPCLNTQFIKNEREACLKD---FPAKYLTVDPFSSLHAIEGYLWPKVRME
-------------------------------------------------NP---------
------------------------------------------------------------
------------------------------------------------------------
----KQDNTK--------------------QEQLLNV-----------------------
------------------------------------------------------------
------------------------------------------------------AGQQLE
KK----------------------------------------------------------
----------------------------HKKLVFYLDGQELVHELS--LYQTLLCQMQKQ
D-K----------------------------TFSVAKLWNQVHALCFRRAVE----SNIT
IL-P------------------------------------------------------EY
VSNIETAA------------------------------------TLFLLK----------
--------------------KVHAYSVGEVKIPSNL-KSPLPS-FEQDEFLNKKLIEKLE
QQMGDPLALC----IGAMPFWCYQLMISYPFLFSYVTRCK---FFKLATYGQPQ-----N
QAQGSNSNPRTMRDRRLSLSGLPRKKCLVFRDRILESAAQMMNQNASR--KVVLEVEYDG
E-----VGSGFGPT-LEFYTLVCKEFQNPGLGLWR-------------------------
------------------------------------------------------EDTQ--
-------------------------------YGLFPRPWLKMQDESDGLKISEVQKKFVL
LGQVVAKAIQDGRHLDLHISKAFHKLICGKK-LSLYDIQSFDPELGSTLLEFHALINRKK
QLESDCKENSMLES-DLTFRNSKIEDLCLDFSLPG------------------NLEDYIL
LLKNATIGSGISCQLQAFRLGFNQVFPIE-----HLRVFSEEELELILCGEPNSWTFNDL
LKHFKFDHGYTARSPPIMNLLE----------------------------------ILQE
FNNEERRAFVQFVTRSPRLPPGGLASL-----DPKLTVVQKIS-------------YNHT
DTDLPSVMTCANYLKLPPYSSKERMKQK-----LLYAITEGR--GCF----------LFS
-------------
>Phvul.001G184300
------------------------------------------------------------
------------------------------------------------------------
------------------------------------------------------------
------------------------------------------------------------
-------------------MDAPRKQ----------------------------------
----------------QVSLR-----------------------------------GASA
KEITRDALLQKVSQE---------------RELRNYAKRA--------------------
-----AAAALFIQRVWRR------------------------------------------
------------------------------------------------------------
-------FKVTKTVSLQLQQEWEMAVN--HYTGLMTANWISNNLLRPFLFFITRISTQHE
KVH---------------------------------------------------------
------------------------------------------------------------
-------------CKRIDSMKLCFTIVLESLKSSDSKLNFCFLAIGT-------------
----------------------------------TEERR-----MWRYQARKLT----SL
SFLILSEF--------------SECPSGAQDITIVT---------------SLSMRVLV-
-------MLTDLKGWKG--------------------------ITNNNH--FD---ADLA
VKDLIQFMGSDKS---------------GCYVSIGRYISALENH----------------
--SSQS------------------------------------------------KTITQA
DE-------------------------------------------------IFFVTASAI
-------------------------TLAVRPFY---------------------------
------------------------------------------------------------
------------------------------------------------LTNYD-------
----AEAPH---------------------------------------------------
------------------------------------------------------------
------------------------------------------------------------
-----------------MLDFNNAAEQYIVSLL-T---IPWL------------------
--------------------------------------------VQRL------------
-------PLVLLPALKHK--SILFPCFQT--------------------LLI----LK--
-----------------------------------EKVLMEMSGF---------------
-IKSE-------------------------------IPV----SFKAIPPVGWALANIIC
L-----------------------------------------------------------
------------------------------------------------------------
------------------------------------------------------------
----------------------------ATVNEN--------------------------
----------------------------------------------ESFN----------
------------------------------------------------------------
------------------------------------------------------------
--------------------QGLDHGLYVHV-----------------------------
------------------------------------------------------------
----------------------------------------------VITLSEALLACLDN
IG-W------------------------VRKK---------KKALQTDVENSTQP-----
------------------------------------------------------------
------------------------------------------------------------
-----------------------------------------------------------I
DAV---------------------------------------------------------
---------------QHEGEATDESL----------------------------------
----I---LSY-------------------------------------------------
------------------------------------------------------------
------------------------------------------------------------
----------------------------------------MDQFRPV-------------
------------------------------------------------------------
------------------------------------------------------------
------------------------------------------------------------
------------------------------------------------------------
---------------------------------------CQQ-WHLKILLASIDRD----
------------------------------------------------------------
----------SN-----------------------------------------NKAATVL
SSSLECLGN---------------------------------------------------
--------------------------------------------------LELCDIALFY
SNLLRIF-----------------------------------------------------
------------------------------------------------------------
-----------------------------------------------SVLSPIRG-----
-------------------------------SLSVLNMLSFTPGFLVRLWSVLEGSFFSG
D-KHNSDNYTSENSK-----HKVFEKMQKQVSKDGPNKWVNVLHRFTGKTQA----ATDC
T---NFIDNHTES-----SRVNEDSSDVWDIEPMRNGPQGIPKNMFSMLHLFCATYS-HL
LLVLDDIEFYEKQVPFQIEQQRRIAS--MLNTLVYNGL--SHVGGHHNKPLMDCAVRCLH
-LLY-------------ERDCRHPFCPPAL--------WLSPARKSRPPIAVAARTHE--
-----ALAANLRYDDSSASLSAGSVVTIVPHVFPFEERVE---MFR-EFIKMDKASRKMA
GEISEPDSRAI--------------EIVVRRGHIVEDGFRQLNSLG-SRLKSSIHVSFVS
ECGLLEAGLDYGGLSKEFLTDLSKAAFAPEYGLFS-------------------------
------------------------------------------------------QTST--
-----------------------------SDRLLIPTASARYL--------ENGLQMIEF
LGRVVGKALYEGILLDYSFSHVFVQKLLGRY-SFLVELSTLDPELYRNLMYVKNYDGDV-
---------ME--L-CLDFTVTEES----LGKRYVV---ELKSGGKDISVTNENKMQYMH
AMADYKLNQQMLPFSNAFYRGLTDLISPS-----WLKLFNASEFNQLLSGGNYDIDVDDL
KNNTRYTGGYNEGSRTIKIFWE----------------------------------VIKG
FEPEERCMLLKFVTSCSRAPLLGFKYL-----QPPLTIHKVACDVPLWATI-----GGQD
VDRLPSASTCYNTLKLPTYKRPGTLRAK-----LLYAISSNA---GF----------ELS
-------------
>Phvul.002G189700
M-----------------------------------------------------------
------------------------------------------------------------
-----------KLKRKRA------------------------------------------
-----------------------LEV----------------------------------
---------------------PPKIRCFIDRVTSVPLEKIEEPLKGFVWEFDKGDFHHWV
DLFNHFDSYFEKYIKPRKDLLIDDDFLDLDPPFPRIAILQILRVIRTILDNCTNKHFYSS
YEQHLSALLASTDPD------VV---EASLDTLATFLKKTV---------GKYS-----I
RDTSLNSKLYALAQGWGGKEEGLGLIASCVP------------------DGCDRIACELG
CTLHFEFYALNESERDIKVAEPLVQGLQIIHLCDIDKRVETDLELLHKLVTEYKVPASLR
FSLLSRLRYARAFGSLASRQQYTCIR------------------LYAFIVLIQACADADD
LVSFFNAEPGFINELVSLLSYEDAVLERIRILCLHALAAL------CQDRSRQQSVQTAV
TSGGHRGILSSLMQKAIDSVISDTSKWSVYFAEALLSLVSV-LVSTSS---GCSAMREAG
FIPTLLPLLKDTNPQHLHLVEKSVR-ILEAFMDYSNPAAALFRDLGGLDDTIS--RLKIE
VSHVENGGKQPDEKSEFSSRSVNMVRSSSRLD--DVQQPLYSEPLISYHRRL-------L
MKALLRAISLGTYAPGNTARIYGSEENVLPHCLCIIFRRAKDFGGGVFSLAATVMSDLIQ
KDPTCFPVLDAAGLPSAFLDAIMDDVLNSSEAITCIPQCLDALCLNSNG--LQAVKDRNS
LRCFVKVFTSKTYLRA---------LAGDTPASLSSGLDELMRH----------------
--AASLRGPGVEMLVEILESISKIGSAVESS--SLSSD-PSSSTSVPMEMDGEEKNLILP
NN-ESSKADDAGHISEPSPDMSIMNVESFLPDCVNNIARLLETILQNADTCRIFVEKKGI
EAILQLVTLPLMPAS---VSVGHSISVAFKNFSPQHYVSLARAVCSFLREHLRSTNELLD
LVGGTQLALVESAKQTKVLKYLSSLEAVLTLSVFLL-----KGTSTVVSELSTSDADVLK
DLGKTYKEIIWQISL-------CNDSKAEEKKNADQEPEVSQVPPSTAVERESDDD-SNI
QTVRYTNPVFGR-NGSHSLWSGEREFLSVVRAGESLHRRSRHGISRIRGGRTGRHLEALN
I--DSEAPPSGLEAPSSQDMKKKSPDVLVSEILNKLASTLRSFFTALVKGFTSPNRRRAD
SGSLSSASKTLGAVLATNFLEALSFSGHSTYASGLELSLSVKCRYLGKVVDDMAALTFDS
RRRSCYTAMVNNFYVHGTFKELLTTFEATSQLLWT---LPCSLPSPDNDVGKKGEGGKLS
HNTWLLDTLQSYC------------RLLEYFVNSSHLLSPTSASQAELLVQPVAVGLSIG
LFPVPRDPEVFVRMLQSQVLDVILPVWNHPMFSSCSPGFIASIISLVTHVYSGVGDVKRS
RSNIVGSTNQRFMPPPPDETTIATIVEMGFSRARAEEALRRVETNSVEMAMEWLFSHTDD
PVQEDDELARALALSLGSSSESTKAETAE-KT----IDVLTEEGHVKKPPVDDILAASVK
LFQTSDSVSFQLTDLLVTLCSQSKGDDRPKVISYLLQQLKLCPLDFSQDN-CALSVLAHI
LALLLFEDVSTREIAAQNGIISSIIDILTNFKGRQELGKELPVPKCISALLLTLDQMVQS
RPKV--ENVEGTQTGSLPDSSGEHGSLQISDTVVPKEKNSNGNEKEPAVAFESILGKSTG
FATVEESHKLLDVACDLIKQHVPAVVMQAVLQLCARLTKT---HALALQFLENGGLAALF
NLPRICFFPGYDSVVSAIVRHLLEDPQTLQTAMELEIRQTL--SGNRHSG--RVSPRSFL
TSLAPVISRDPNVFMKAAAAVCQLETSGGRTVVVLSKEKEKEKSK--SS-----------
-----------SIEAGLSSNECVRIPESKSHDGQGKCLKSHKKVPVNLTQVIDQLLEIVL
KY--PPMKGM-----EESERDSTFMEIDEPTMKVKGKSKVDEAASIEPE----------S
EKSTGLVKVTFVLKLLSDILLMYGHAVGVILRRDSEMCQFRGSNQPS----GHSGIIHHV
LHRLLPLSVDKSAG---PDDWRGKLSEKASWFLVVLCGRSGEGRKRVTNELVKELMSFSN
FESNSMRNS--LLPDKRLFTFVDLVYSILSKN--SSSGSLPGSGYSPDIAKSMIDGGIIQ
CLTSILQVVDLDHPDAPKIVNLILKGLEGLTR--AANASEQIFKSDGTEKKRSTGLNDRS
DDQITAPSATEAVAHDQNVGSQEAIIDTMDNAHDQ---GTSQGDNCVDNPNQSVEQDMRV
--DEGGTLAQDPPMELGMDFMREEMGEG-----GVLHNPDQIEMTFHVENRADDDMGDED
DDMG-DDGDEDEDDDDGEDEDEDIAEDGGGMMSLADTDVEDHDDVGFG------------
------------------DEYNDEMI---DEDDDDFHENRVIEVRWREALDGL---DHLQ
ILGQP----GFI-DVAAEPFEGVNVDDLFRLQ----------------------------
---SFERRRQTGRSSFERSATEVNGFQHPLLVRPPPSGDFVSMWSSSGNSTSRDSDTLSS
GNLDVAHFYMFDAPILPYDHVPSSLFGDRL-GGAAPPPLTDYS-VGMGSLHLPGRRVLGN
GRWTDDGQPQGSAQAASIAQAVEEQFLAQLNSVAPASSPVERQLQNSGEQENKS-DALAS
HDGPILTAGTDSTCQQIESPEQENGNG---------------EEINVDSV-ARDTGEDLP
ANEPMSVQPVSLNIMPNGID-CTVIEGNVTPDENV---EIFVNSS--NAAAIQCERAADV
LTSIHDVPVESMECNGSSTADGQ---HTNLELGGSGFETPNSGDCHIPSIYASADVDMAG
TGAEGNQSE---------QPTVSEDRRDELLSAQNTEVAPDASQADQVS--ANNEASGAN
TIDPTFLEALPDDLRAEVLASQQAQSVQPPAYAPPSAEDIDP-EFLAALPPDIQAEVLAQ
QRAQRV--AQQAEGQPVDMDNASIIATFPADLREEVLLTSSEAVLSALPSP-LLAEAQIL
RDRAMSHYQARS-LFG----SSHRLNNRRNGLGFDRRPVMDRGVGVTIGRR--SALTDSL
KV-KEIEGEPLLDATALKALIRLLRLSQPLGKGLLQRLLLNLCAHTVTMATLIYLLLDMI
EPEAEGSVSRS-ATLNSQRLFGCHSNTVYGQSQLLDGLPPLVFRRILEILTYLATNHSAV
AKLLFHFD--QSIISDSSRPVNVHTNEKGKEKVTEEGPTLNPSKAETGVVPLVLFLKLLS
RP-LFLRSNAHLEQVMGLIQVIVDTAASKL--ESQSQSEK-EMADTQNLS-ASEAPSNTE
KDAPLVESDSNQQDKRADMRVCHSEGKKNVDMYIIFLQLPQSDLRNLCSLLGREG--LSD
KMYMLAGEVLKKLAFIVPSHR----------KFFTVELSESAHALTGSAISEL-------
---------------------VTLQKTNMLGLSAGSMAGAAILRVLQALSSL----TSLN
T---VGEMDMDNG-----VDQHDDQATIWNLN-----------------TALEPLWQ-EL
SNCISAAEMQLGQSSFSPNMSNINVAENLQGSSTSPPL--PPGT-QRLLPFIEAFFVLCE
-KLQANESFMQQDHGNATAREVKESA--GCSASTSVKGGGDSLRKLDGAITFTRFAEKHR
R-LSNAFIRQ----NPGLLEKSLSMMLKAPRLIDFDNKRA---YF----------RSRIR
QQHDQHLSGPL--------------RISVRRAYILEDSYNQLRMRPTQDLKGRLNVQFQG
E-----EGIDAGGLTREWYQLLSRVIFDKGALLFT-------------------------
------------------------------------------------------TVGN--
-----------------------------N-ATFQPNPNSVY--------QTEHLSYFKF
VGRVVGKALFDGQLLDVYFTRSFYKHILGVK-VTYHDIEAVDPDYYKNLKWMLENDV---
---------SDV-P-DLTFSMDADEEKHILYEKNEVTDYELKPGGRNIRVTEETKHEYVD
LVAEHLLTNAIRPQINSFLEGFNELVPRE-----LISIFNDKELE-LLISGLPEIDLDDL
KANTEYT-GYTVASNVVQWFWE----------------------------------VVKT
FNKEDMARLLQFVTGTSKVPLEGFKALQGISGPQRFQIHKA----------------YGA
PDRLPSAHTCFNQLDLPEYTSKEQLQER-----LLLAIHEAS--EGF----------GFG
-------------
>Phvul.003G084200
M-----------------------------------------------------------
------------------------------------------------------------
-----------SMIET---PAVHHLSGGPTD-----------------------------
------------------------------------------------------------
-----------------HHRHSSKRK----------------------------------
-----LDEEDDGDF---SDLV-----------------------------------CVRM
RKEE--AV----------------------------------------------------
-------------NSWSGS-----------------------------------------
------------------------------------------------------------
------------------------------------------------------------
------------------------------------------------------------
------------------------------------------SGAAGS---GCS------
------------------------------------------------------------
----------------------------------AALQK---------------------
------------------------------------------------------------
--------------------------------------------------------QRSH
IQFFVRMMSAGNTIVM-Q------------------------------------------
------------------------------------------------------------
------------------------------------------------------------
------------------------------------------------------------
------------------------------------------------------------
------------------------------------------------AFPED-------
------------------------------------------------------------
------------------------------------------------------------
------------------------------------------------------------
-----------------SVKSIHERIQSMKGI-------PVF------------------
--------------------------------------------EQRL------------
-------------------------------------------------IYRGK-QLQ--
----------------------------------WEQTLAECS-----------------
-IQND-------------------------------------------------------
------------------------------------------------------------
------------------------------------------------------------
------------------------------------------------------------
----------------------------ANLQLVGRM-----------------------
-------------------------------------------RSTEHPQ----------
------------------------------------------------------------
------------------------------------------------------------
------------------------------------------------------------
------------------------------------------------------------
-------------------AWQ------------------------IINDMVSLVYRLCC
-----------------------------------------GEAVP-DSLKTIKG-----
LITNYLSMT---------------------------------------------------
------------------------------------------------------------
-----------P---------------------------------------------RID
NES---------------------------------------------------------
------------------------------------------------------------
----A---SGY--------------FQIFMSSSA--------------------------
------------------------------------------------------------
------------------------------------------------------------
------------------------------------------------------------
------------------------------------------------------------
------------------------------------------------------------
------------------------------------------------------------
------------------------------------------------------------
-----------------------------------------P-DVLVML-----------
------------------------------------------------------------
---YVSPY-AGN-----------------------------------------KECA-DS
CV----------------------------------RHFLSACRNTLSK-----------
------------------------------------------------------ALHGQC
ACVVLEF-----------------------------------------------------
------------------------------------------------------------
-----------------------------------------------CKLLRRVG--CND
PLYLYCRSTFGSLLETAGVSY--AGSDNAKGLVLIKDIFPFVFELANCLLMDLESSMQS-
---------------------PTAEGPLSNDIVDFTAFLLPLRTGIKEQQAV----NG--
--------SMAE---DKNNKDLLHAKEIEYLH-----------------CLYIQLLN-KI
DQCLQKIDQSLVGQEMM------------------------EG--DDLYTAWSHYLSILK
-ELY-------------QISKLYDGAEDKLWSVLR----LHKSVLCLLIVRYAKRTDEHQ
------------------------WILEHRCVTNFESRRHLAMMM----------FPEVK
EDYEELHE------------------MLIDRSQLLAESFEYIARAEPESLHAGLFMEFKN
E-----EATGPGVL-REWFLLVCQAIFNPQNALFV-------------------------
------------------------------------------------------ACPN--
-----------------------------DRRRFFPNPASKV--------HPLHLEYFSF
AGRVIALALMHRVQVGIVFDRVFFLQLAGSY-IALEDIRNADPCLHTSCKQILDMDADFI
--------DSDA-L-GLTFVREVEE----LGQRKVV---ELCPGGKNVVVDSKNRDKYVE
LLIQDRFVTSISEQVSHFAKGFADILSNSKLQQYFFQSLDLEDLDWMLHGSEDTISVEDW
KAHTEYN-GYRETDIQISWFWE----------------------------------IVGR
MTADQRKVLLFFWTSVKYLPVEGFRGL-----ASRLYIYRS----------------IEP
GDRLPSSHTCFFRLCFPAYSSMAVMKER-----LELITQEHIG-CSF----------GTW
-------------
>Phvul.003G118500
M-----------------------------------------------------------
--FF--------------------------------------------------------
------------------------------------------------------------
------------------------------------------------------------
------------------SGDPSTRK----------------------------------
----------------RVDLG-----------------------------------GRSS
KERDRKNLLEQTRVE---------------RNRRLWLRQQ--------------------
-----NSAVLRIQKCFRG------------------------------------------
------------------------------------------------------------
-------RKAVKTEQYKLREQFYEAYGKYCQNVDRNSFGPDSDFLCQFLYFFKADNIDDF
LV----------------------------------------------------------
----------------------------------LVQICR--------------------
--------------------------LLWWFVQDNGDVVKLFAGVDY-------------
----------------------------------SSTRA-----FVIYRVKR-------F
VQACIRAL--------------HQNRKQLKDQLLLTPEELN-------VSAVPLLEVLV-
-------LLVDSKLPWS--------------------------CKILEY--LF---QNNA
LGLLREIILTGKDNAE-------NYFSAGKGSSLERVLMAVVRH----------------
------------------------------------------------------------
------------------------------------------------------------
------------------------------------------------------------
------------------------------------------------------------
------------------------------------------------AGQKP-------
------------------------------------------------------------
------------------------------------------------------------
------------------------------------------------------------
----C------------ICSHINTRYSFASQII-T---IPFL------------------
------------------------------------------------------------
--------------------WHLFPNLQQ--------------------VFAAE-ELS--
-----------------------------------QFYIHQMAKF---------------
-GQNL-------------------------------INLLPKDISNEFPSHACMLG----
------------------------------------------------------------
------------------------------------------------------------
------------------------------------------------------------
----------------------------NVLETAGIALSH--------------------
------------------------------------------------------------
------------------------------------------------------------
------------------------------------------------------------
----PL--------------CSFDMAIDLAA-----------------------------
------------------------------------------------------------
----------------------------------------------VTTLLLEALPSVKT
----------------------------------FN-----GSMSV--------------
------------------------------------------------------------
------------------------------------------------------------
-----------------------------------------------------------E
DDM---------------------------------------------------------
---------------TG-DEFMEITL----------------------------------
----D---RKL-------------------------------------------------
------------------------------------------------------------
------------------------------------------------------------
----------------------------------------EQQINNA-------------
------------------------------------------------------------
------------------------------------------------------------
------------------------------------------------------------
------------------------------------------------------------
---------------------------------------INP-RFLLQLTNILFKEISSV
NDSD--------------------------------------------------------
-------YGPED-----------------------------------------REVTAVD
AV----------------------------------------------------------
-----------------------------------------------------------C
GFLHVTFS---------------------------------------------------K
LP----------------------------------------------------------
------------------------------------------------------------
-------------------------------LERIMTVLAYRTELVVTLWNFMKKCHENQ
K-------------------WS------SHPSNDAAGCLLPL------------------
-------------------------------------------------AVFCPVYK-HM
LMIVDNEEFYEQEKPLSLNDIRTLII--ILRQVLWQLLWVNHTTSANSVKSVPISSARKG
QFVQ-------------AIQQRVSIAVSELLSQLQ--DWNNRR-------QFTSHSNFHA
DGVNDLFISQ----ALVESTRANEILKQAPFLIPFTSRVK---IY----------SSQLA
AVRQRHGSQAV----------FSRNRFRIKRDHILEDAYNQMSQLTEDSLRGLMRVTFVN
EFGVEEAGIDGGGIFKDFMENITRAAFDVQYGLFK-------------------------
------------------------------------------------------ETAD--
-------------------------------HLLYPNPGSGMI-------HEQHFQFFHF
LGTLLAKAMFEGILVDIPFATFFLSKLKQKY-NYLNDLPSLDPELYRHLIFLKHYKGDI-
---------SE--L-ELYFVIVNNE----YGEQTEE---ELIPGGRNLRVTNENVITFIH
LVANHRLNFQIRQQSSHFLRGFERLIPKD-----WIDMFNEHELQLLISGSVDSLDIVDL
RLHTNYAGGYNSEHYVIEMFWE----------------------------------VLKG
FSLENRKKFLKFVTGCSRGPLLGFRNL-----EPLFCIQRASSNA-----------AEES
LDRLPTSATCMNLLKLPPYTSFKQ---------------------PL-------------
-------------
>Phvul.006G120900
M-----------------------------------------------------------
--FF--------------------------------------------------------
------------------------------------------------------------
------------------------------------------------------------
------------------SGDSSTRK----------------------------------
----------------RVDLG-----------------------------------GRSS
KERDRKNLLEQTRLE---------------RNRRLWLRQQ--------------------
-----NSSALKIQKCFRG------------------------------------------
------------------------------------------------------------
-------RKVVRAEQSKLREKFLSIYGKNCQNLDRNAFGPDSDFLRQFLYFFNAENIEDF
LI----------------------------------------------------------
----------------------------------LVQICR--------------------
--------------------------LLQQFVRESGDVVQLFAAEEY-------------
----------------------------------SSRCA-----LVNYRVKQ-------F
VYTCIRAV--------------HHNRYHLKDQLLLTPKESN-------ASAIPLLEVLV-
-------LLIDLKLPWS--------------------------CKIVAC--LS---KNNA
FSLLREIILTGKDNAE-------NCIYSEKGSSLERVLTVLICH----------------
------------------------------------------------------------
------------------------------------------------------------
------------------------------------------------------------
------------------------------------------------------------
------------------------------------------------IGQKP-------
------------------------------------------------------------
------------------------------------------------------------
------------------------------------------------------------
----C------------ICSPTDPVYSFSSQIL-T---IPFL------------------
------------------------------------------------------------
--------------------WHVFPNLKQ--------------------VFAKQ-GLG--
-----------------------------------QHYVHRMATW---------------
-LPNL-------------------------------ISSLPNDISDEFPTYACLLG----
------------------------------------------------------------
------------------------------------------------------------
------------------------------------------------------------
----------------------------NILEIGGIALSR--------------------
------------------------------------------------------------
------------------------------------------------------------
------------------------------------------------------------
----PD--------------CSFDMAIDLAS-----------------------------
------------------------------------------------------------
----------------------------------------------VTTFLLESYPSPTR
----------------------------------SDGRE--NSKIA--------------
------------------------------------------------------------
------------------------------------------------------------
-----------------------------------------------------------E
DEM---------------------------------------------------------
---------------TGEDEVMEVVL----------------------------------
----D---RKL-------------------------------------------------
------------------------------------------------------------
------------------------------------------------------------
----------------------------------------IQQISNA-------------
------------------------------------------------------------
------------------------------------------------------------
------------------------------------------------------------
------------------------------------------------------------
---------------------------------------IDT-RFLLQLINILFRDFSSA
NDSD--------------------------------------------------------
-------REPEE-----------------------------------------REVAAVG
AV----------------------------------------------------------
-----------------------------------------------------------C
GFLHVIFN---------------------------------------------------T
LP----------------------------------------------------------
------------------------------------------------------------
-------------------------------LEKIMTVLAYRTELVPILWNFMKRCHENK
K-------------------WSSLSERLSYLSGDAPGWLLPL------------------
-------------------------------------------------SVFCPVYK-HM
LMIVDNEEYYEQEKPLSLKDIRSLII--LLRQVLWQLLWVNHTTSANLVKSVPVSTAIKK
-QFE-------------AIQQRVSIVVSELLSQLQ--DWNNRR-------QFTSPSDFHA
DGVNDYFISQ----AVIENTRANEILKQAPFLIPFTSRAK---IF----------TSQLA
AARQRHGSQAV----------FTRNRFKIRRNHILEDAYNQMSQLSEDDLRGLIRVAFVN
EFGVEEAGIDGGGIFKDFMENITRAAFDVQYGLFK-------------------------
------------------------------------------------------ETAD--
-------------------------------HLLYPNPGSGMI-------HEQHLQFFHF
LGTLLAKAMFEGILVDLPFATFFLSKLKQKH-NYLNDLPSLDPELYRHLIFLKHYEGDI-
---------SE--L-ELYFVIVNNE----YGEQTEE---ELLPGGKNTRVTNENVITFIH
LVANHRLNFQIRQQSSHFLRGFQQLIQKD-----WIDMFNEHELQLLISGSLDSLDVDDL
RQHTNYAGGYHSEHYVIEMFWE----------------------------------VLKG
FSLENKKNFLKFVTGCSRGPLLGFRYL-----EPLFCIQRAGGNS-----------SEEA
LDRLPTSATCMNLLKLPPYKSKEQLETK-----LLYAINADA---GF----------DLS
-------------
>Phvul.006G142800
M-----------------------------------------------------------
------------------------------------------------------------
------------------------------------------------------------
------------------------------------------------------------
------------------------------------------------------------
------------------------------------------------------------
------------------------------------------------------------
------------------------------------------------------------
------------------------------------------------------------
------------------------------------------------------------
------------------------------------------------------------
----------------------------------------------SG---AEE------
------------------------------------------------------------
----------------------------------GSENP---------------------
------------------------------------------------------------
--------------------------------------------------------LRCP
FQFFVRTVSTGPSIVM-T------------------------------------------
------------------------------------------------------------
------------------------------------------------------------
------------------------------------------------------------
------------------------------------------------------------
------------------------------------------------GYPEE-------
------------------------------------------------------------
------------------------------------------------------------
------------------------------------------------------------
-----------------TVKSVLVKIAWVTGM-------PLR------------------
--------------------------------------------ELRV------------
-------------------------------------------------IYKGK-QLQ--
----------------------------------LEKALVECG-----------------
-IEND-------------------------------------------------------
------------------------------------------------------------
------------------------------------------------------------
------------------------------------------------------------
----------------------------SNLNIVGHL-----------------------
-------------------------------------------RSGLYPA----------
------------------------------------------------------------
------------------------------------------------------------
------------------------------------------------------------
------------------------------------------------------------
-------------------ASR------------------------SVDYLLSLLAHASS
-----------------------------------------NTRCACEALKTVKA-----
VSTRHFSL----------------------------------------------------
------------------------------------------------------------
------------------------------------------------------------
------------------------------------------------------------
------------------------------------------------------------
--------PGF--------------VELFAVSNA--------------------------
------------------------------------------------------------
------------------------------------------------------------
------------------------------------------------------------
------------------------------------------------------------
------------------------------------------------------------
------------------------------------------------------------
------------------------------------------------------------
-----------------------------------------P-AMLASF-----------
------------------------------------------------------------
---YHSPRGSGT-----------------------------------------RQLA-ES
CI----------------------------------TNFMSC---ARAK-----------
------------------------------------------------------NWQSVS
TGVVMEF-----------------------------------------------------
------------------------------------------------------------
-----------------------------------------------CKQLRQFGRGGHD
HLYLSCRKTLGLLLNTIGVSY---DFGSVERRVSLHDVFSFVPELVDALLVGLDNNKRC-
--------------------WSTITTPSSEEVSDLTIFLAPLRNAIILQKQL----LGGF
VIGDDGKCSVEK------EDDQLLAEEVDYLR-----------------LVFVRLLS-KM
DECFRCMAVCLAGKESG------------------------WTD-FVLCPSWSEYLSILK
-DLY-------------DTSKVFDDAEEMFWTVLR----FHKNMLSALVVGFVRRDGDHR
------------------------WVLDNKSVTNFECRRHLAMML----------FPTAN
EDFDMFHE------------------MLIDRSQVLVESFEYIRRANPESLRSGLFIEFKN
E-----EATGPGVL-REWFALVCRRIFDPRRVLFV-------------------------
------------------------------------------------------ACPN--
-----------------------------DGRRFYPNSASKV--------HPRHLEYFRF
AGRIIALALLKKVQVGIVFDRVFFLQLAGLR-VTLEDIRDTDPCLYRSCKQILEMDADFI
--------DTDA-L-GLTFVRELEE----LGCRKVV---ELCPNGKNILLNSQNREHYVD
LLIQNCFVTSISEQVSNFAQGFADILSSSKLKQ-FFQCLELEDLDWMLHGSENTISIEDW
KAHTMYK-GYKESDCQISWFWE----------------------------------IVRR
MSAQQRRILIFFWTSVKYLPVEGFCGL-----SSPLFICKT----------------AES
SNRLPSSHTCFYQLFLPKYPSIAVMQDH-----FGVITQEHIA-CSF----------GIS
-------------
>Phvul.007G163300
M-----------------------------------------------------------
------------------------------------------------------------
-----------ESRGQ--------------------------------------------
---------------------KRPDMV---------------------------------
------------------DELPADKR----------------------------------
--------------------------------------------------------PCSS
LDFRPSSSNSSVQTH------M----NSIVETH-----------------------DHDM
DTSSSASASSQ-------------------------------------------------
--------------SE----------------GDP----EK-------------------
------------------DSTYGSC----------------------------DSDDTEQ
-------------------QHNSTLYEYHRR----------------------------R
LSSDH-----GKFKNIICSLSEQIEPSCQ--LAVLTELCEVLSFCTEG---SLSSMTSDL
LSP-----------------------LLVKLAKDEKNPDIMLFSIRAITYIC-------D
LYPR------------------------------SAGFLVQHDAVPTLCQRLFAIEYQDV
AEQCLQAL-----------------------------EKISREQPLACLEAGAIMAVLNY
IDFFS-TSIQRVALSTV-----------------------VNICKKLPS--ESPSLFMEA
VPILCKLLQYEDRQLV-ENVATCLIKIVERVVQSSEMLDELCKHGLIQQVTHLLSSN---
-GQTALSQLIYNGLIGLL------------------------------------------
-----------------------------------------------------VKLSSG-
------------------------SLVAFRTLY---------------------------
----------------------------------------------------------EL
NISSILREILSTFDL-------SHGVSTSQLVGGHC------------------------
------------------------------------------------------------
------------------------------------------------------------
------------------------------------------------------------
-------------------NRVYEALKLLNELL------PDRTK----------------
-------------------------DQNDQLVLDK---------DSFLDKHPD-------
--------------LLQRLGIDVFPMLIQ--------------------VFNSGASLF--
----------------VCHGCLSVMYKI-VSSSKSDMLVELLKNANISSFLAGVF-----
-TRKD-------------------------------------------------------
---------------------------------------------------------HHM
LL----------------------------------------------------------
------------------------------------------------------------
----------------------------LALQIAEIILHN-FSDNFLKLFIKEG------
-------------VFFAIDALLMPE-RSSKLMYPV-------FSGFQLSL----------
DSSQKFSSRETL------------------------------------------------
------KCLCYAFSTGQSPTSS--------------------------------------
----------------EARNCKLD-KDSVYNLAEHIKTKYLAPELFDSE-----------
---KGLTDILQNLRALS-----------------NDLLSMST----DNGALA--------
---------------------------------------VHEE--KINNILYEIMDKLTG
-----------------------------------------KEQVS---TFEFIESGVVK
SLGSYLS-----------------------------------------------------
------------------------------------------------------------
----------------LGQYMRENKGVQ--------------------------GVCKYN
AVI---------------------------------------------------------
------------------------------------------------------------
----E---KRF------ETFASV-------------------------------------
------------------------------CA-----------------SQHLSS-----
------------------------------------------------------------
---------------------------------ETPISILIRNLQTA-------------
------------------------------------------------------------
------------------------------------------------------------
--------LTSLEA----------------------F-----------------------
-------------------PIILSS---------------------------GPKLRNSF
ATVPNRCSIPYPCLKIRFVRGEGETFLND---YTEDFHTVDPFSCMRSIEAYLWPKVSSK
----------------------------STEHSK----SSSIQAVLQLESP-PIQS----
--------------------------------------------------------SHAI
SV----------------------------------------------------------
--------------------------------------PVDM------------------
----------------------MMTDFPDTQKDE----------------------QKLW
QP---RTDQVVIMNA-----------------GESSSSIN-QGYAVQELQMNAEPNPKLE
KQ--------------DPS-----------------------------------------
----------------------FCSNEASQKLVFYIEEQCLDQKLT--LYQAILRHVIKQ
N-D----------------------------SFSGAKLWTHVHTITYRRAVE----SEDG
IP-PQYHFSPQD---------IPDDKVLAYYQHI---------------PFFTDIFSCEL
VSDLEKLS--------------------------------PTYDILFLLKSLESMNRIIS
-HLM-------------SRERICAFAKGKVDDLDSL-KITVSS-VPQNEFVSSKLTEKLE
QQMRDSLAVS----VGGMPLWCNQLMESCPFLFSFEARCK---YFKLKAFGQPQVPPHLS
H----NGSEAG-SDRRLGSGGLPKKKFLVHRDRILESAARMMELHASH--KVVLEVEYDE
E-----VGTGLGPT-LEFYTLVCHEFQKSGLDMWR-------------------------
------------------------------------------------------EDVS--
-------------SFILKSNLQAEEMRIHSFYGLFPRPWSTMQDTSGDKQLSEVTKRFFL
LGQVVAKALQDGRILDLHFSKAFYKLILGKE-LSLYDILSFDHGLGRVLQEFQALIIRKG
VMESVNGGNSELQQCGLTFRDTRIEDLCLDFTLPGYPDIVLASGTDNSMVNMGNLEDYVS
LIVEATVRSGISKQVEAFKSGFNQVFSIE-----HLQIFNEEELERMLCGEYDSWAINEL
GDNIKFDHGYTASSPPIVNLLE----------------------------------IVRE
FDHEQRRAFLQFVTGAPRLPPGGLASL-----NPKLTIVRKHC-------------NNQA
DTDLPSVMTCANYLKLPPYSSKERMKEK-----LLYAITEGQ--GSF----------HLS
-------------
>Phvul.007G163400
M-----------------------------------------------------------
------------------------------------------------------------
-----------EQ-----------------------------------------------
------------------------------------------------------------
------------------------------------------------------------
------------------------------------------------------------
------------------------------------------------------------
------------------------------------------------------------
------------------------------------------------------------
-----------------------------------------------------YDDDME-
-------------------QYDNKLYE---------------------------------
-----------KIENVMQSLRKETEPSSQ--LALLMELCRVLPFCSEY---SISELL-NL
LSP-----------------------LLVEYSKNESNPDIMLFSLRAITHVC-------E
VYPL------------------------------SVEFFVEHNVVPTLCQRLFAIEYLDV
AEQSLKVL-----------------------------EKISRWHPLVCLKAGAVKAVLNY
IDFFS-TNMKRMALSTM-----------------------VNMCKRLPSDIDSLSPFMEA
VPKLCQFFGHEGHQLV-EKVAVCFIKIVDNVHQSSELMEELYNHGLIRQVTLLLSSN---
-GQTTLSQLTYNGLVGLL------------------------------------------
-----------------------------------------------------VKLSSG-
------------------------SLAAFKTLY---------------------------
----------------------------------------------------------EL
NISRILKDILCTFDL-------TNEVSRSQQIGGNG------------------------
------------------------------------------------------------
------------------------------------------------------------
------------------------------------------------------------
-------------------YWVYEVLHLLNELL------PDLAK----------------
-------------------------DENDQLVLDK---------ESFLDNHSD-------
--------------LLQRLGMDVFPMLIK--------------------VFYSGVSVH--
----------------ICHGCLSIMYKI-VRLSKS-VHVELLKNVNISSFLAGVF-----
-TQKD-------------------------------------------------------
---------------------------------------------------------QHM
LI----------------------------------------------------------
------------------------------------------------------------
----------------------------LALQIAEIILQK-CPDNFSMLFLKEG------
-------------VFFSIDALLTQEKRTSKLMCPV-------FSSIQ--L----------
DSSQKSASRQAL------------------------------------------------
------KCLCYAFSSGQSSSSS--------------------------------------
----------------EVRNCKLD-KHSVYNLAKHIKTTYLVPELCDSH-----------
------TNILQNLRALS-----------------NDLLSMFT------GVLS--------
---------------------------------------VHEEEGKTKSILSQIMDKFTG
-----------------------------------------KEQVS---TFEFIESGVLK
SLADYLS-----------------------------------------------------
------------------------------------------------------------
----------------QGQYMRNNNEMQ--------------------------DDFNDN
GVI---------------------------------------------------------
------------------------------------------------------------
----E---KRF------ETLASVC------------------------------------
-----------------------------LFG-----------------SLPFSG-----
------------------------------------------------------------
---------------------------------ETTISVLIRNLQTA-------------
------------------------------------------------------------
------------------------------------------------------------
--------LVSLEA----------------------F-----------------------
-------------------PVILSS---------------------------GLKLRDSF
VIVPKRRPITYPCLKVCFVKGKGETFPNE---YTEEFLTVDPFSSLHSIEGYLWPMVSSK
----------------------------CTEYAG----SSSIYEQWQLRSP-QLYLP---
------------------------------------------------------------
------------------------------------------------------------
------------------------------------------------------------
------------------------------------------------------------
-------------------------------------------SHVEELQMNAEPNQELE
KC----------------------------------------------------------
-------------------------DEGSQKLVFYFEGQSMDHKST--LYQEILRHAIRQ
N-D----------------------------SFSSLKLWSKVYKIIYRRAIE----SEDI
IP-PECHSSPQDS--------SSDFKVLAYYQQT---------------PFFSDLLSCEL
VSDLEKPS--------------------------------PIYDILFLLKSLESMNRVIF
-HLI-------------SRERIHAFAKGKVGDLDSL-KITVPS-IPQNEFVNTKLSEKLE
QQMRDSLVVS----VGAMPLWCSQLMASCPFLFSFEARCK---YFKLEAFSGP-------
-------------------AELPRKKFLVHRNRILESAEQMMELHANN--KVVLVVEYYE
E-----VGTGLGPT-LEFYTLVCHEFQKPGLGMWR-------------------------
------------------------------------------------------EE----
------------------ANLQAGETRIRSFCGLFPRPWSSMQDTSGGIKFSEVTKKFFL
LGQVFAKALHDGRILDFHFSKVFYKLILGKE-LFIYDIQSFDPELYMVLQEFQALVMRKK
YIESISGGNSDI----VSFRDERIEDLFLDFTLPGYPDIVLASGTDHSVVNMRNLENYVS
LIVDATVRSGISRQMEAFESGFNQVFSIE-----HIRIFNEEELESMFCGESDSWTMNNL
EDYIMFDHGYTASSPPIVNFLE----------------------------------IIRE
FGHEQRRAFLQFVTGAPRLPPGGLASL-----TPMLTVVRKHC-------------SEQE
DTVLPSVMTCVNYLKLPPYSSKERMKEK-----LLYAITEGQ--ESF----------HLS
-------------
>Phvul.008G183200
M-----------------------------------------------------------
------------------------------------------------------------
-----------TTLRSSWPSRLRQLLS---------------------------------
-----------------------NEGAIGPSV----------------------------
---------------KLDTEPPPKIKGFIEKIIKCPLQDIAIPLSGFRWEYNKGNFHHWR
PLLLHFDTYFKTYLSCRNDLTLLDNL-EDDSPLPKHAILQILRVLQIILENCANKSSFDG
LE-HFKLLLASTDPE------IL---IAALETLSALVKINP---------SKLHGSTKMI
CSGSVNSYLLSLAQGWGSKEEGLGLYACVMANEDAQDEALSLFPSDVEKIGHDQSNYRIG
TTLYFELHGSSAQSKE-QNAEAVSPGTTVIHMPDLHLRKEDDLSLMKQCIEQYSIPSELR
FSLLTRIRYARAFRSPRICRLYSRIC------------------LLAFIVLVQSGDAQDE
LVSFFANEPEYTNELIRIVRSEEVVSGSIRTLAMLALGAQLAACTSSHNRARILSGSTLT
FAGGNRMILLNVLQRAILSLKSSNDPSSLAFVEALLQFYLLHVVSTST---SANNIRGSG
MVPTFLPLLEDFDPTHIHLVCFAVK-TLQKLMDYSSSSVSLFRELGGIELLAQ--RLQKE
VHRVIGLVGETD----------STMLTGESLRQ-NTDQL--------QSQKR-------L
IKVSLKALGCATYAPANSTRSQHSHDSSLPTTLSLIFQNVDKFGGDIYYSAVTVMSEIIH
KDPTCFSALHEMGLPDAFLLSVGSDILPSSKALTCIPNGIGAICLNAKG--LEAVRESSS
LRFLVDIFTSKKYVLA----------MNEAIVPLANAVEELLRH----------------
--VSSLRSTGVDIIIEIIHKIGSSGDGNNTG-FSGKA------ESTAMETDSKNKE----
NEGHCCIVGTSNSAVEGISD------EQFIQLSVFHLMVLVHRTIENAETCRLFVEKSGI
EALLKLLLRPTIAQSSDGMSIALHSTMVFKGFAQQHSIPLARAFCSSLREHLKKALAGFR
AASEPLLLDPRMKSDGGFFSSLFLVEFLL----FLATSKDNRWLTALLTEFGNGSKDVLE
DIGLVHREVLWQIAL-------LENRKPESDEDGICS-SNSQQAEGDASETEEQRFNSFR
Q---FLDPLLRRRTPG---WSIESQFFNLINLYRDLGRFPGSQHRSMSVGPSNMLSSSSS
QVQHSGSDDTSGTANKKESDKQRPYYTSCCDMVRSLSFHITHLFQELGKVMLLPSRRRDD
VVNVSPASKSVASTFASIAFDHMNYGGRCVNLSGTEESISTKCRYFGKVIDFMDNILME-
RLDSCNPIVLNCLYGRGVIEIVLTTFEATSQLLFTVNRTPASPMDTDDANAKQDDKED-S
DRCWIYGSLASYG------------KLMDHLVTSSFILSSF---TKHLLAQP----LTNG
DTPFPRDAETFVKVLQSRVMKTVLPVWSHPQFVDCSFEFISTVISIIKHVYTGI-EIK--
--NVNGNGGARMTGPPPNETTISTIVEMGFSRSRAEEALRQVGSNSVELAMEWLFSHPEE
-TQEDDELARALAMSLGNSESDAKDAAAN-DN----TQHL-EEEMVQLPPIDELLSTCTK
LLS-KEPLAFPVRDLLVMICSQDDGQHRTNVVSFIVERIKECGLVSSNGNYAMLAPLFHV
LALMLNEDSVAREAASKSGLIKVASDLLFQWDSSLDSREKQQVPKWVTAAFLALDRLLQV
DQKLNSEITE-----------------QLKREPVNSQQVSITIDEDRQNRLHSAFGLCMK
YADIHEQKRLVEIACSCMKNQLPSDTMHAVLLLCSNVTRN---YSVALTFLDAGGLSLLL
SLPTRSLFPGFDNVAASIVRNVLADPQTLQQAMESEIKHSLIVASNRHPNGGRVNPHNFL
SNLAAVISRDPATFMLAAQSVCQVEMVGERPYIVLLKDRDKDKTK----------EKDKV
QNSDG------KVSLGNTNTSPSGN--GKIHDSNTKSAKGHKKPTQSFINVIELLLESIC
TFV-PPLKDEIASNALPGTAASTDMEIDVSLAKGKGKAVATGSEDNETDS---------Q
EASASLAKIVFILRLLSEILLMYSSSVHVLLRRDAEVSSIRGSYQKSPAGLSMGGIFGHI
LHNFLPYSRISKKDKKVDGDWRQKLATRANQFLVAACVRSTEARKRVFSEIGYIINEFVG
----LCHGI--KSPSNEIHVFVDLVNDVLAAR--TPV----GSSISAEATTTFIDAGLVK
SFTCTLQVLDLDHPDSAEVATGIVKALELVTKEHVHSVDSSTLKGDISAKPSVLSQPGRT
NNIGEISQSMEM-TSQANPDSLQVD-----------HVGSYAV-RSYGGGSEAVTDDMEH
DQDLDGSFAPAN----EDDYMHENSEDARDLENGMENVGLQFEIQPRGQENLDED----D
DDMSGDEGEDVDEDEEDDEEHNDLE--EVHHLPHPDTDQDEHE-----------------
---------------IDDEDFDDEVM--EEEDEDDEEDEDGVILRLEEGINGINVFDHIE
VFGRD---NSF----ANEAFHVMP-LEVFGSRRP--------------------------
------GRTTSIYSLLGRTGDTTVPSRHPLLLEP-SSFPPPTGQSDS--SLENNSVSL--
------------------DNVFRSLRS--------------------------GRHGQRL
HLWTDNYQQSGGTSTVVVPQGLEELLVTQLRRPTTDKSS-NQNIAETGSHGEVL------
-------------------------------TTQAQDAGGARPDVPVESN----------
-----PILEVS-TITPSVID-NS--NVDARPTRTGP-SQANVLSTQSQAVEMQFEHND--
-GAVRDVEAVSQESSGSGATFGESLRSLDVEIGSA--------DGHDDGGERQVSADRIA
GDSQAARTRRANTPLTQFSPVVGRDASLHSVTEVSENSSRDADQDGPAAEQPVNSDAGSG
AIDPAFLDALPEELRAEVLSAQQGQAAEPSNVESQNSGDIDP-EFLAALPADIRAEVLAQ
QQAQRLHQSQELEGQPVEMDTVSIIATFPSDLREEVLLTSPDTILANLTPA-LVAEANML
RERFAHRY-SRT-VFGMYPRNRRGDTSRREGIG----SGLDAAGGTIS-----SRWSGGA
KVLVEADGAPLVDTEALHAMIRLFRVVQPLYKGQLQRLLLNLCAHSETRTSLVKILMDLL
MLDVKRPVSYFSKLEPPYRLYGCQRNVMYSRPQSFDGVPPLLSRRILETLTYLARNHLYV
AKILLQFRLPHPAIKEPD-------DTRGKTVIVVE-GEENISETNEGYISIAMLLGLLN
QP-LYLRSIAHLEQLLNLLDVIIDSAGNKS--SHKSLIST-NLSSGPQIS-AMVADVNAD
SNIMPSG-DDASTNVEGSSKPKSSGNNVECDSHGVLSNLRKTELRLLCSLLAQEG--LSD
NAYTLVAEVMRKLVAIAPTHC----------ELFVSELAEAIQKLTSSALNEL-------
---------------------HVFGEAMKSLLSTTSTDGASILRVLQALSSL----VTVL
T---GKENDKGAA----------ALSEVWEIN-----------------LALEPLWY-QL
SSCISKIEFYSEVASESLTSSSTFVS---KPSGVMSPL--PAGS-QNILPYIESFFVVCE
-KLHPAQLGACHESSSPVISDIEYASTSA-PQKAA----GTYLKVDEKHAAFVRFSEKHR
K-LLNAFIRQ----NPGLLEKSFSLMLKVPRFIDFDNKRA---HF----------RSKIK
HQHDHHHS-PL--------------RISVRRAYVLEDSYNQLRMRSTQDLKGRLTVHFQG
E-----EGIDAGGLTREWYQLLSRVIFDKGALLFT-------------------------
------------------------------------------------------TVGN--
-----------------------------E-STFQPNPNSVY--------QTEHLSYFKF
VGRVVGKALFDGQLLDVHFTRSFYKHILGVK-VTYHDIEAIDPDYFKNLKWMLENDI---
---------SDV-L-DLTFSIDADEEKLILYERTEVTDYELIPGGRNIKVTEENKHQYVD
LVAEHRLTTAIRPQINSFLEGFNELIPRE-----LISIFNDKELE-LLISGLPDIDLDDL
RANTEYS-GYSAASPVIQWFWE----------------------------------VVQG
LSKEDKARLLQFVTGTSKVPLEGFSALQGISGSQKFQIHKA----------------YGS
SSHLPSAHTCFNQLDLPEYPSKQHLEER-----LLLAIHEGN--EGF----------GFG
-------------
>Phvul.009G034900
M-----------------------------------------------------------
------------------------------------------------------------
-----------TSVRSSWPSRLRQLLS---------------------------------
-----------------------SEGSIGPSV----------------------------
---------------KLDSDPPPKIKTFIDKVIQCPLQDIAIPLFGFQWEYNKGNFHHWR
PLLLHFDTYFKTYLSGRNDLTLADNL-EVDIPLPKHAILQILRVIQIVLENCPNKSSFDG
LE-HFKLLLASTDPE------II---IATLETLAALVKINP---------SKLHGSAKMV
GCGSVNSYLLSLAQGWGSKEEGMGLYSCIVANEKAQDEALCLFPSDVG-NGSDQSNYCMG
STLYFELHVPIAQSKE-QNVDTVSSSLRVIHIADMHLRKEDDLTMLKQCIEQYNVPPELR
FSLLTRIRYARAFRSARISRLYSRIC------------------LLAFVVLVQSSDAHDE
LVSFFANEPEYTNELIRVVRSDETISGSIRTLVMLALGAQLAAYTSSHERARILSGSSMN
FTGGNRMILLNVLQRAILSLKSSSDPTSFAFVEALLQFYLLHVVSTS----SGSNIRGSG
MVPTFLPLLEDSDPAHIHLVCLAVK-TLQKLMDCSNSAVSLFKELGGVELLAQ--RLQIE
VHRVIGLVGEND----------NVMLTGEKSRL-SSHQL--------YSQKR-------L
IKVSLKALGSATYAPANSTRSQHSHDSSLPATLVMIFQNVDKFGGDIYYSAVTVMSEIIH
KDPTCFSSLHEMGLPNAFLSSVVSGILPSSKALTCIPNGLGAICLNAKG--LEIVRETSS
LQFLANIFTSRKYVLA----------MNEAIVPLANSVEELLRH----------------
--VSSLRSTGVDIIIEIIHKIASFGDGIDTGSSSGKAN-----EDSTMENNSEDKG----
KESRCCLVGTTETTAEGISD------EQFIQLCIFHLMVLIHRTMENSETCRLFVEKSGI
EALLKLLLRPTIAQSSDGMSIALHSTMVFKGFAQHHSTPLAHAFCTSLREHLNEALTGFG
ASSRPLLLDPKMTID-KIFSSLFLVEFLL----FLAASKDNRWVTALLTEFGNGNKDVLE
NIGHVHREVLWQIAL-------LENAKPDIEDDGSCSTNDSQQTDVDANETAEQRYNSIR
Q---FLDPLLRRRTSG---WSVESQFFDLINLYRDLGRAPNSQHRSNSVGATNRRLGSSN
LLHPSESADVPGSANKKECDKQRTYYTSCCDMVRSLSFHITHLFQELGKVMLQPSRRRDD
IVSVSPTSKSVASTFATIALDHMNFGGHV-----EEASISTKCRYFGKVIDFIDGILME-
RSESCNPILLNCLYGHGVIQSVLTTFEATSQLLFAVNRTPASPMETDDGNVKHDDKDD-T
DHLWIYGSLASYG------------KFMDHLVTSSFILSSF---TKPLLAQP----LS-G
DTPFPRDAEIFVKVLQSMVLKAVLPVWTHSQFVDCSHEFISNVISIIRHVYSGV-EVK--
--NVN--VSARITGPPPNETTISTIVEMGFSRPRAEEALRHVGSNSVELAMEWLFSHPED
-MQEDDELARALAMSLGNSESEPKDVAAS-DN----VPQL-EEEVVHLPPVDELLSTCTK
LLQ-KEPLAFPVRDLLMMICSQNDGQYRSNVVTFIVDRIKECGLISGNGNNTMLSALFHV
LALILNEDVVSREAASKSGLINIASDLLYQWDSSLGDREKHHVPKWVATAFLALERLLQV
DQKLNYEIAE-----------------LLKKEVVNVQQTSVLIDEDKQHKLQSALGLSTK
YADVLEQKRLVEIACSYMKNQVPSDTMHAILLLCSNLTRN---HSVALTFFDAGGLSSLL
SLPTSSLFPGFDNVAAGIVRHVIEDPLTLQQAMESEIKHSLIAAPNRHPN-GRVNPRNFL
LSLASVISRDPIIFMQAAQSVCQVEMVGERPYIVLLKDRDKEKSK----------EKDKS
HNHDG------KVCLGSTTTTAPGNVHGKLHDSNSKNVK-YKKPTQSFVNVIELLLESIC
TFVAPSLKDDNVSNVVRGSPTSSDMDIEVSTVRGKGKAVATVSGGNETSC---------E
EASASLAKIVFILKLLMEILLMYSSSVHVLLRRDAEMSSTKGINQKNHSGFGAGGIFYHI
LRNFIPHSRNSKKDKKGDGDWRQKLATRANQFMVAACVRSSEARRRVFTEISHIINEFVD
----SCNSVMPKPPCNEIQVFVDLLNDILAAR--TPA----GSSISSEASVTFMDAGLVK
SFTHTLQVLDLDHADSSKVATGIIKALELVTKEHVHSVESSAGRGDNQTKPSDPSQSGRM
DNIGHTSQSQSMETSQANHDSLQVD-----------RVGSYNVIQSY-GGSEAVIDDMEH
--DLDGGFVPSN----EDEFMHETGDDSRGRETGIENVGLQFEIQSHGQENLDDED---E
GDMSGDEGEDVDEDDEDDEEHNDLEEDEVHHLPHPDTDHDDHE-----------------
---------------I-DDDF-DEVMEEEEEEDEDEDDEDGVILRLEEGINGINVFDHIE
VFGRD---NSF----PNESLHVMP-VEVFGSRRP--------------------------
------GRTTSIYSLLGRSGDNAAPSRHPLLVGPSSSFHPSSVQSD---SITESSTGL--
------------------DNIFRSLRS--------------------------GRHGHRL
NLWSDNNPQSSGSNAGAVPQGLEEFLVSQLRRPAADKSS-DNNVAEAGPQNKVE------
-------------------------------VHHMHNSAGSQLEIPVENN----------
-----AIQGGGDDVTPASID-NTENNADIRPVGNGT-LQTDVSNTHSQAVEMQFEHND--
-ASVRDVEAVSQESSGSGATFGESLRSLDVEIGSA--------DGHDDGGERQVSADRIA
GDSQAARTRRATVPFGHSSPVGVRDASLHSVTEVSENSSRDADQEGPAAEQQVNRDTASA
AIDPAFLDALPEELRAEVLSAQQGQVAQPSNAESQNNGDIDP-EFLAALPPDIRAEVLAQ
QQAQRLHQSQELEGQPVEMDTVSIIATFPSELREEVLLTSSDAILANLTPA-LVAEANML
RERFAHRY-SRT-LFGMYPRSRRGETSRREGIG----SVPDGAGGSIT-----SRRSAGA
KV-VEADGAPLVDTEALHAMIRLFRLVQPLYKGQLQRLLLNLCAHSETRVSLVKILMDLL
LLDVRKPASYFSAVEPPYRLYGCQSNVMYSRPQSFDGVPPLLSRRILETLTYLARHHPYV
AKILLQFRLHHPGLREPDNA----DVARGKAVMVVE-DEM-----NAGYISIAMLLGLLK
QP-LYLRSIAHLEQLLNLLDVIIDSARSKSSSSDRSQIST-EPVSGPQIS-AMDVDVNID
SVISSAT--DASPQVNESSKPTTSSN-KECQAQQVLCDLPQAELQLLCSLLALEG--LSD
NAYGLVAEVMKKLVAIAPIHC----------KFFVTHLAEAVRNLTSSAMDEL-------
---------------------RTFSEAMKALLSTTSSDGAAILRVLQALSSL----VTLL
A---EKENDGITP----------ALSEVWGIN-----------------SALEPLWH-EL
SSCISKIEAYSESVSESITPSRTSVS---KPSNVMPPL--PAGS-QNILPYIESFFVFCE
-KLHPAQSGASTVTNVPVISDVEDASTSGIRQKTS----GSATKLDEKHAAFAKFSEKHR
K-LLNAFIRQ----NPGLLEKSFSLMLKTPRFIDFDNKRS---HF----------RSKIK
HQHDHHHS-PL--------------RISVRRAYVLEDSYNQLRMRSTQDLKGRLTVHFQG
E-----EGIDAGGLTREWYQLLSRVIFDRGALLFT-------------------------
------------------------------------------------------TVGN--
-----------------------------E-STFQPNPNSVY--------QTEHLSYFKF
VGRVVGKALFDGQLLDVHFTRSFYKHILGVK-VTYHDIEAIDPAYFRNLKWMLENDI---
---------SDV-L-DLTFSIDADEEKLILYERTEVTDYELIPGGRNMKVTEENKHQYVD
LVVEHRLTTAIRPQINAFLEGFNELIPRE-----LISIFNDKELE-LLINGLPDIDLDDL
RANTEYS-GYSGASPVIQWFWE----------------------------------VVQS
FSKEDKARLLQFVTGTSKVPLEGFSALQGISGSQRFQIHKA----------------YGS
SDHLPSAHTCFNQLDLPEYPSKQHLEKR-----LLLAIHEAN--EGF----------GFG
-------------
>Phvul.009G119700
M-----------------------------------------------------------
------------------------------------------------------------
-----------ETRSR--------------------------------------------
---------------------KRAEAS---------------------------------
------------------SAAPSSSS----------------------------------
-------------------------------------------------------ITRSA
KRSRLSSSSSSIPN------------TPTVNTRSRSVRTNT-TTTTTTT-NSV----SLM
DPTNESSGSRRDRRG-KNLER----------------------------DNSDK------
-----------GKEKE----------------QDVGIR-DV-------------------
------------------ERERVLA-----LNMESEGVG--------------DDDDNYS
-----DGGV---HR--SLTSAST-LQGLLRKLG-AGLDDLLP---A--------TAMGGS
ASSSHL---SGRLKKVLAGLRAEGEEGRQ--LEALSQLCFMLSIGTEE---SLSTFSVDS
FVP-----------------------VLVGLLNQESNPDVMLLAARALTHLC-------D
VLPS------------------------------SCAAVVHYGAVSIFCARLLTIEYMDL
AEQSLQAL-----------------------------KKISQEHPTACLRAGALMAVLSY
LDFFS-TGVQRVALSTA-----------------------ANMCKKLPP--DAADFVMEA
VPLLTNLLQYHDSKVL-EHASVCLTRIAEAFASSPDKLDELCNHGLVTQAASLISTSSSG
GGQASLSTPTYTGLIRLL------------------------------------------
-----------------------------------------------------STCASG-
------------------------SPLGPKTLL---------------------------
----------------------------------------------------------LL
GISGILKDILSGSGV-------SSITSVSPALSRPA------------------------
------------------------------------------------------------
------------------------------------------------------------
------------------------------------------------------------
-------------------DQIFEIVNLANELL------PPLPHGTISLPV--------S
SNLFVKGYFVKKC-PSGSSGQEDTTNGNVHEISAR---------EKLLNDQPE-------
--------------LLQQFGMDLLPVLMQ--------------------IYGASVNGP--
----------------VRHRCLSVIGKL-MHFSTAEMIQSLLSVTNISSFLAGVL-----
-AWKD-------------------------------------------------------
---------------------------------------------------------PHV
LV----------------------------------------------------------
------------------------------------------------------------
----------------------------PALQISEILMEK-LPGTFSKMFIREG------
-------------VVHAVDQLILAG-NSTNISIQT---------SAEKDS----------
DSVSGTHSRP-------------------------RHYRLRSGNS----------NPDAN
YLDDLMKSPV-PVNVGLPASSV--------------------------------------
----------------ETPTTSSSIRVSISSVARGFKDKYFPSDPGSIE-----------
---VGVSDDLLHLKNLC-----------------LKLNTCVD----DKKTKAKG------
-------------------------KVKASGFGLDDNSSNIEE--YLIGVISDMLKELGK
-----------------------------------------GDGVS---TFEFIGSGVVE
ALLSYLS-----------------------------------------------------
------------------------------------------------------------
----------------CGYFAKDQMSET--------------------------SLPKLR
QQA---------------------------------------------------------
------------------------------------------------------------
----L---ARF------KSFVAIA------------------------------------
-----------------------------LPL-----------------SIDNGA-----
------------------------------------------------------------
---------------------------------VAPMTVLVQKLQNA-------------
------------------------------------------------------------
------------------------------------------------------------
--------LSSLER----------------------F-----------------------
-------------------PVMLSN---------------------------SSRSSSGS
ARLSSGLSALSQPIKLRLCRAQGEKSLRD---YSSNVVLIDPLASLAAIEEFLWTRVQRS
DSGQKS--------------------TVAGDNSE----SGTAPAGAGVSSP-CSYTP-ST
TRRHST--RSRS-------SFNIGDAPRKETLQ--------------------DKSIGSS
KI----KGK------------AVLKATQEEARGPQTRN------AVRRRADIDK---DAQ
MKPISGESTS--------------------EDEELDISPVEID-----------------
----------EALVIE-DDD--ISDDEDEDQEDV---------------------LRDDS
LP-LCLPDKVHDVKL-----------------GDSAEDST-VPPATSD------SQTNAA
SG--------------SSSKAVTARGSDSADFKGGYSSSSRGAMSFAAAAMAGLG-YANS
RGFRGGRDRHGRLL--------FGTSNDPPKLIFTAAGKQLNRNLT--IYQAIQKQLVLD
E-D----------------DDERLAG-SDFVSSDGSSLWGDIYTITYQRAEN----QTDK
AS-IGGSSSNTSKP--AKSGSASNSSPEAKLHQT---------------SVLDSILQGEL
PCDLEKSN--------------------------------PTYNILALLRVLECLNQLAP
-RLR-------------AQMVSDSFAEGKISNFDQL-VVTTGARVVPEEFVSGKLTPKLA
RQIQDALALC----SGSLPLWCYQLTKACPFLFPFETRRQ---YFYSTAFGLSRALYRLQ
QQQGADGHGST-TEREIRVGRLQRQKVRVSRNRVLDSAAKVMEMYSSQ--KAVLEVEYFG
E-----VGTGLGPT-LEFYTILSHDLQKVGLQMWR-------------------------
------------------------------------------------------SHSSNK
HVMEVDGDEKRENSVVSRPDLAGDEELVQAPMGLFPRPWPTNSDASEGSPFAKVIEYFRL
LGRVMAKALQDGRLLDLPLSVAFYKLVLGQE-LDLYDILFIDAELGKTLQELNALVRRKH
YVESIGGSYTDTLF-NLHFHGAPIEDLCLDFTLPGFPEYTLKPGDE--TVNINNLEEYIS
LVVDATVKSGTMRQIEAFRAGFNQVFDIS-----SLQIFTPQELDYLLCGRRELWEAETL
ADHIKFDHGYNAKSPPIVNLLE----------------------------------IMGE
FTPEQQRAFCQFVTGAPRLPPGGLAVL-----NPKLTIVRKLSSTAVNTSSNGNGPSESA
DDDLPSVMTCANYLKLPPYSTKDVMYKK-----LLYAISEGQ--GSF----------DLS
-------------
>Phvul.011G035200
M-----------------------------------------------------------
------------------------------------------------------------
-----------ETRSR--------------------------------------------
---------------------KRAEAS---------------------------------
------------------SAAPSSPSSGP-------------------------------
-------------------------------------------------------TTRSS
KRARLSSSSSASAAA-----TATAS-LSSVNTRSRGSRTKEQPLPPKNP--------PPM
DSANESSGSRRDRRS-----K----------------------------DNSDK------
-----------GKEKE----------------HDVRIR-DR-------------------
------------------DADRGLS-----LNMDGGA----------------EDDDNDS
-----EGGVGILHQ--NLTSASSALQGLLRKLG-AGLDDLLP---S--------SAMG-S
ASSSHQ---NGRLKKILFGLRADGEEGRQ--VEALTQLCEMLSIGTEE---SLSTFSVDS
FVP-----------------------VLVGLLNHENNPDIMLLAARALTHLC-------D
VLPS------------------------------SCAAVVHYGAVSIFCARLLTIEYMDL
AEQSLQAL-----------------------------KKISQEHPTACLRAGALMAVLSY
LDFFS-TGVQRVALSTA-----------------------ANMCKKLPS--DASDFVMEA
VPLLTNLLHYHDAKVL-EHASVCLTRIAEAFASSPDKLDELCNHGLVTQAASLISNSSSG
GGQASLSTPTYTGLIRLL------------------------------------------
-----------------------------------------------------STCASG-
------------------------SPLGAKTLL---------------------------
----------------------------------------------------------LL
GISGILKDILSGSGV-------SSNASVSPALSRPP------------------------
------------------------------------------------------------
------------------------------------------------------------
------------------------------------------------------------
-------------------EQIFEIVNLANELL------PPLPQGTISLPI--------I
SNMFLKGPIVRKS-PAGSSGKQEDSNGTVPEISAR---------EKLLNDQPE-------
--------------LLRQFAMDLLPVLIQ--------------------IYGSSVNGP--
----------------VRHKCLSVIGKL-MYFSTAEMIQSLLSVTNISSFLAGVL-----
-AWKD-------------------------------------------------------
---------------------------------------------------------PHV
LV----------------------------------------------------------
------------------------------------------------------------
----------------------------PALKIAEILMEK-LPGTFSKMFIREG------
-------------VVHAVDQLILPG-NSTNISTQA--------SSAEKDN----------
DSISGASSRS-------------------------RRYRRRSGSS----------NPDGN
PLDDL-KAPV-SVNVGSPPSSV--------------------------------------
----------------EIPTVNSSIRLSVSTAAKAFKDKYFPSDPGASE-----------
---VGITDDLLNLKNLC-----------------MKLNAGAD----EQGTIGKG------
-------------------------KSKSSGFVL-------EE--YLIGVIADMLKELGK
-----------------------------------------GDGVS---TFEFIGSGVVA
ALLNYFS-----------------------------------------------------
------------------------------------------------------------
----------------CGYFSKDKSLET--------------------------HLPNLR
QQA---------------------------------------------------------
------------------------------------------------------------
----L---TRF------KLFIAVA------------------------------------
-----------------------------LPS-----------------STEVGT-----
------------------------------------------------------------
---------------------------------VTPMTVLVQKLQNA-------------
------------------------------------------------------------
------------------------------------------------------------
--------LSSLER----------------------F-----------------------
-------------------PVVLSH---------------------------SSRSSSGS
ARLSSGLSALSHPFKLRLCRAQGEKSLRD---YSSNVVLVDPLASLAAIEEFLWSRIQRS
ESGQKF--------------------TVPAGHSE----SGTTPAGGGVSSP-------ST
TRRHST--RSRS-------SVNIGDTSRKEILQ--------------------DKSTSSS
KG----KGK------------AVLKPAQAESRGPQTRN------ATRRRAALDK---EAQ
AKPVNGDSTS--------------------EDEDLDISPVEID-----------------
----------EALVIE-DDE--ISDDEDDDHEDV---------------------LRDDS
LPLVCSPDKVHDVKL-----------------GDLAEEST-VAPATSD------GQANAA
SG--------------SSSKAGTVRGSDSADFRSGYTSSSRGAMSFAAAAMAGLG-SVNN
RGIRGGRDRLGRPL--------FGSSNDPPKLIFTAGGKQLNRHLT--IYQAIQRQLVHD
E-D----------------DDERFAGSNDYVSSDGSRLWGDIYTITYQKSEN----QTDR
AT-PGGSSSNASKS--GK--SASNSGSEAKLHQT---------------SVLDSILQGEL
PCELEKSN--------------------------------PTYNILALLRVLEGLNQLAS
-RLR-------------AQVVTDNFAEGKILDLDEL-SITVGARVPAEEFISSKLTPKLA
RQIQDALALC----SGSLPSWCYQLSKACPFLFPFETRRQ---YFYSTAFGLSRALYRLQ
QQQGADGHGST-NEREIRVGRLQRQKVRVSRNRILDSAAKVMELYSSQ--KAVLEVEYFG
E-----VGTGLGPT-LEFYTLLSHDIQRVALRMWR-------------------------
------------------------------------------------------SGFSEK
YPMEIDGNERKMKS--SEGSFAGDGELVHSPLGLFPRPWPANADASEGTQFSKVIEYFRL
LGRVMAKALQDGRLLDLPLSAAFYKLVLGQE-LDLHDILFIDAELGKTLQELNALVSRKR
YIESFGGCYTDTIG-NLHFRGAPIEDLCLDFTLPGYPEYILKPGDE--IVDINNLEEYIS
MVVEATVKAGVMRQMEAFRAGFNQVFEIS-----SLQIFTPQELDYLLCGRRELWKTETL
ADHIKFDHGYTAKSPAIVNLLE----------------------------------IMGE
FTPEQQRGFCQFVTGAPRLPPGGLAVL-----NPKLTIVRKLSSSAANASSNGNGPSESA
DDDLPSVMTCANYLKLPPYSSKEIMYKK-----LLYAISEGQ--GSF----------DLS
-------------
