# Supplementary material for: Genome-Wide Identification and Evolution of HECT Genes in Soybean
Source: Int J Mol Sci. 2015 Apr 16;16(4):8517–35. doi: 10.3390/ijms16048517 (PMC4425094; doi:10.3390/ijms16048517)
Supplement: Supplementary file 1 [file ijms-16-08517-s001.zip › ijms-80517-Supplementary Information/File S3.fasta]

>Glyma02g38020
MTTLRSSWPSRLRQLLSSGGAIGPSVKVDSEPPPKIKAFIEKIIQCPLQDIAIPLSGFRW
EYNKGNFHHWRPLLLHFDTYFKTYLSCRNDLTLLDN-LEDDSPLPKHAILQILRVMQKIL
ENCPNKSSFDGLE-HFKLLLASTDPEILV------ATLETLSALVKINP---SKLHGSPK
MICCGSVNSYLLSLAQGWGSKEEGLGLYSCVMANEKAQDEALCLFPSE-EIGHDQSNCRI
GTTLYFELHG-PNAQSKEHSADAVSPSSTVIHMPDLHLRKEDDLSLMKQCTEEFSIPSEL
RFSLLTRIRYARAFRSPRICRLYSRICLLSFIVLVQSGDAQEELVSFFANEPEYTNELIR
IVRSEEVISGSIRTLAMLALGAQLAAYTSSHHRARI-SGSSLTFAGGNRMILLNVLQRAI
LSLKISNDPSSLAFVEALLQFYLLHVVSTSTSGNNIRGSGMVPTFLPLLEDFDPTHIHLV
CFAVKTLQKLMDYSSSAVSLFKELGGIELLAQRLQKEVHRVIGLVGGTDN--------MM
LTGESLGH--STDQLYSQ-------KRLIKVSLKALGSATYAPANSTRSQHSQDSSLPIT
LSLIFKNVDKFGGDIYYSAVTVMSEIIHKDPTFFSALHEIGLPDAFLLSVGSGILPSSKA
LTCIPNGLGAICLNAKGLEAVRESSSLRFLVDIFTSKKYVLAMN-EAIVPLANAVEELLR
HVSTLRSTGVDIIIEIIHKITSFGDGNGAG-FSGK--A-EGTAMETDSENK---------
-EKEGHCCIVGTSYSAVEGISDEQFIQLCVFHLMVLVHRTMENAETCRLFVEKSGIEALL
NLLLRPTIAQSSDGMSIALHSTMVFKGFAQHHSIPLAHAFCSSLREHL---KKTLVGFGA
ASEPLLLDPRMTTD----GGIFSSLFLVEFLLFLVASKDNRWVTALLTEFGNESKDVLED
IGCVHREVLWQISLLENRKPEIEEDGACS-SDSQQAEGDVSETEEQRFNSFRQYLD---P
LLRRRT--SGWSIESQFFNLINLYRDLGRSTGSQNR--LV--GP---RSSSSNQVQHSGS
DDNWGTANKKESDKQRAYYTSCCDMVRSLSFHITHLFQELGKVMLLPSRRRDDVVNVSPA
SKSVASTFASIAFDHMNYGGRCVNLSGTEESISTKCRYFGKVIDFMDNVLM-ERPDSCNP
IMLNCLYGRGVIEIVLTTFEATSQLLFTVNRAPAS-PMDTDDANAKQDDKEDTDNSWIYG
SLASYGKLMDHLVTSSFILSSFT---KHLLAQPLT----NGDTPFPRDAETFVKVLQSRV
LKTVLPVWTHPKFVDCSYEFISTVISIIRHVYTGVEVKNVN-----GSAGARITGPPPNE
TTIS-TIVEMGFSRSRAEEALRQVGSNSVELAMEWLFSHPEE-AQEDDELARALAMSLGN
SESDSKDAVAN-DNALQLEEEM-VQLPPVDELLSTCTKLLSK-EPLAFPVRDLLVMICSQ
DDGQHRSNVVSFIVERIKECGLVPSNGNYAMLAALFHVLALILNEDAVAREAASTSGLIK
IASDLLYQWDSSLDIKEKHQVPKWVTAAFLALDRLLQVDQK-----------LNSEIAEQ
LKKEAVNSQQTSITIDEDRQNKMQSALGLSMKYADIHEQKRLVEVACSCMKNQLPSDTMH
AVLLLCSNLTRNHSVALTFLDSGGLSLLLSLPTSSLFPGFDNVAASIVRH-VLEDPQTLH
QAMESEIKHSLVVASNRHPNGRVNPHNFLLNLASVIS-RDPVIFMQAAQSVCQVEMVGER
PYIVLLKDRDKDKAKDKEKDKDKTLEKDKVQNIDGKVVLGNTNTAPTGNGHGKIQDSNTK
SAKGHRKPTQSFINAIELLLESVCTFV-PPLKGDIASNVLPGTPASTDMDIDASMVKGKG
KAVATDSEGNETGSQDASASLAKIVFILKLLTEILLMYSSSVHVLLRRDAEMSSIRGSYQ
KSPAGLSMGGIFSHILHNFLPYSRNSKKDKKA-DGDWRQKLATRANQFMVGACVRSTEAR
KRVFGEICCIINEF--VDSCHGI--KRPGKEIQVFVDLLNDVLAARTPAGS----SISAE
ASTTFIDAGLVKSFTCTLQVLDLDHADSSEVATGIIKALELVTKEHVQLVDSSAGKGDNS
AKPSVLSQPGRTNNIGDMSQSME-TSQANPDSLQVDRVGSYAV-CSYGGSEAVTDDMEHD
QDLDGSFAPANEDDYMHENSEDARDLENGM------ENVGLQFEIQSHGQ----------
------ENLDEDD--DEDDDMSEDEGEDVDEDEDDDEEHNDLE--EVHHLPHPDTDQDEH
EIDDEDFDDEVMEEEDEDDEED-------------------------EDGVILQLEEGIN
GINVFD--HIEVFGRDNSFANEAFQVMPVEVFGSR-----RQGRTTSIYSLLGRTGDTAV
PSRHPLLLE--------------------P-SSFPPP-TGQSDSSLENNSLGLDNIF---
-RSLRSGRHGQRLHLWTDNNQQSGGTNTVVVPQGLEDLLVTQLRRPIPEKS---------
------------SNQNIAEAGSH--------------GKVGTTQAQDAGGARPEVPVESN
A---VLEVSTITP-SVDNS-NNAGVRPAGTGPSHTNVSNTHSQEVEMQFE------HADG
A------------VRDVEAVSQESSGSGATFGESLRSLDVEIGSA--------DGHDDGG
ERQVSADRVAGDSQAARTRRANTPLSHISPVVGRDAFLHSVTEVSENSSRDADQDGAAAE
QQVNSDAGSGAIDPAFLDALPEELRAELLSAQQGQVAQPSNAESQNTGDIDPEFLAALPA
DIRAEILAQQQAQRLHQSQELEGQPVEMDTVSIIATFPSDLREEVLLTSPDTILANLTP-
-------ALVAEANMLRER-------FAHRYSRTLFGMYPRSRRGETSRREGIG----SG
LDGAGGTISSRRSN---GVKVVEADGAPLVDTE-ALHAMIRLLRVVQPLYKGQLQRLLLN
LCAHSETRTSLVK-------------ILMDLLMLD----VKRPVSYFSKVEPPYRLYGCQ
SNVMYSRPQSFDGVPPLLSRRILETLTYLARNHLYVA----KILLQCWLP-NPAIKEPDD
---ARGKAVMVVE--DEVNIGESNDGYIAIAMLLGLLNQP-LYLRSIAHLEQLLNLL---
-----------DVIIDSAGNKSS--DKSLIS-----TNPSSAPQISAVEANA--------
NADSNILSSVDDASKV--DGSSKPTPSG---INVECESHGVLSN----------------
---LS--------------NAELRLLCSL-LAQEGLSDNAYNLVAEVMKKLVAIAPTHC-
---------ELFVTELAEAVQKLTSSAMNEL--RVFSEAMKALLST----------SSTD
GAAILRVLQALSSLVTLLTEKENDRGTPA-------------------------------
LSEVWEINSALE-------------------------------------PLWHELSCCIS
KIESYSESASEISTSSSTFVS---KPSGVMPPLPAGSQNIL---PYIESFFVVCEKLHPA
QPGD-----------SHDSSIPV-ISDVEYAT----TSATPQKASGTA--VKVDEKHMPF
VRFSEKHRKLLNAFLRQNPGLLE-KSFSLMLKVPRFIDFDNKRAHF----------RSKI
KHQHDHHHS-PL-------------RISVRRAYVLEDSYNQLRLRSTQDLKGRLTVHFQG
EEGI-----DAGGLTREWYQLLSRVIFDKGALLFTTVGNEST------------------
---------------FQPNPNSVYQ--------TEHLSYFKFVGRVVGKALFDGQLLDVH
FTRSFYKHILGVKVTYHDIEAIDPHYFRNLK----------WML--ENDI--SDV-LDLT
FSIDADEEKLILYERTEVTDYELIPGGRNIKVTEENKHQYVDLVAEHRLTTAIRPQINSF
LEGFNEMIPRELISIF-----NDKELELLISGLPD-IDLDDLRANTEYS-GYSAASPVIQ
WFWEVVQGLSKEDKARLLQFVTGTSKVPLEGFSALQGISGSQKFQIHKA-----------
-----YGSPDHLPSAHTCFNQLDLPEYPSKHHLEER-----LLLAIHEAS----------
----EGFGFG-----------
>Glyma03g34650
------------------------------------------------------------
------------------------------------------------------------
------------------------------------------------------------
------------------------------------------------------------
------------------------------------------------------------
------------------------------------------------------------
------------------------------------------------------------
------------------------------------------------------------
------------------------------------------------------------
------------------------------------------------------------
------------------------------------------------------------
------------------------------------------------------------
------------------------------------------------------------
------------------------------------------------------------
------------------------------------------------------------
------------------------------------------------------------
------------------------------------------------------------
------------------------------------------------------------
------------------------------------------------------------
------------------------------------------------------------
------------------------------------------------------------
------------------------------------------------------------
------------------------------------------------------------
------------------------------------------------------------
------------------------------------------------------------
------------------------------------------------------------
------------------------------------------------------------
------------------------------------------------------------
------------------------------------------------------------
------------------------------------------------------------
------------------------------------------------------------
------------------------------------------------------------
------------------------------------------------------------
------------------------------------------------------------
------------------------------------------------------------
------------------------------------------------------------
------------------------------------------------------------
------------------------------------------------------------
------------------------------------------------------------
------------------------------------------------------------
------------------------------------------------------------
------------------------------------------------------------
------------------------------------------------------------
------------------------------------------------------------
------------------------------------------------------------
------------------------------------------------------------
------------------------------------------------------------
------------------------------------------------------------
------------------------------------------------------------
--------MRVLVMLTDLK-----------------------------------------
-----------------GWKGITDDNH--LDADLAVKDLIQFLGGNKSGCYVSIGRYISA
LENHSSQSKSITQADDFFFITASAITIAVRPFYLT-NYDVEVPGALD------------V
NHAAEQFFVYLLTIPWLVQH--LPPVLLPALKHKSILFPCFQTLLTLKEKVLPEMSEFVK
SEILVSFKAIPPVGWALTNSICLATGN-EIESFNQGLEYA-LYVRVVTTLPEAL--LACL
DNIGWVKRKKKSLQTDVESSTQPVDTIQHEG-------EATNESLIMSYMDQFRPVCQQW
HLKNLLASIDRDATNKAEAVLSNGLACL---GKLELCDVALF------------------
-------------------YSNLLRIFSF-LSPIRGSLSVLNMLAFTPGFLVRLWGVLE-
--------DSFFSEDKHNSDNHTSESSKHK----AFEKMQKHVSKD----------GANK
WVSVLHKFTGKSQAAMDCTDSIGSHSEPSRV--------------------------NDD
SSDVWDIESMRHGPQGVPKD--------------------MFAMLHLFCATYSHLLLVLD
DIEFYEKQVPFKIE----------QQRRIASMLNTLVYNGL---SHVSD--------HHN
RPLMDCAVRCLHLLYERDCRHPF-CPPALWLS-PARKSRPPIAVAARTH-----------
--------EVLAANLRSDDSSASLSVGSVVTIVPHVFPFEERVEMF-REFIKMDKASRKM
AGEISEPGSRAI-------------EIVVRRGHIVEDGFRQLNSLGSR-LKSSIHVSFVS
ECGLLEAGLDYGGLSKEFLTDISKSAFSPEYGLFSQTSTSDRL-----------------
---------------LIPTASARYL--------ENGLQMIEFLGRVVGKALYEGILLDYS
FSHVFVQKLLGRYSFLDELSTLDPELYRNLM----------YVKNYDGDV--KE--LSID
FTV-------TEESLGKMYVVELKSGGKDISVTNENKMQYIHAMADYKLNQQILPFSNAF
YRGVTDLITPSWLKLF-----NASEFNQLLSGGNYDIDVDDLKNNTRYTGGYNEGSRTIK
IFWEVIKGFEPKERCMLLKFVTSCSRAPLLGFKYLQ-----PPFTIHKVACDVPLWATIG
-----GQDVDRLPSASTCYNTLKLPTYKRPGTLRAK-----LLYAISSNA----------
-----GFELS-----------
>Glyma04g00530
METR-----SRKRAEASSAAPSSSS----TTPSRSAK-----------------------
------------------------------------------------------------
----------------RSRLSSSSSSI--------LPVNTRSRSARNNN---NNNNS---
----GSI-SFMDPTNESSGSRRDRRGKNFDRENSDKGKEKEQDVRIRDAER-----ERER
ALALNMESEDVG---------------------DDDDNDSDGGVGILHQ---NLTSASSA
LQGLLRKL-----------------------------GAGLDDL----------------
-----------------LPATAMGGSASSPHQSGR--------------------LKKIL
SGLRADGEEGRQ--VEALTQLCDMLSIGTEDSLSTFSVDSFVPVLVGLLNHESNPDVML-
-LAARALTHLCDVLPSSCAAVVHYGAVSIFCARL--------------------------
--------------------LTIEYMDLAEQSLQAL------------------------
-----------------------KKISQEHPTA---------------------------
-----------CLRAGALMAVLS------YLDFFSTGVQRVALS-----TAANMCKKLPP
DAADFVMEAVPLLTNLL-----------------------------QYHDS---------
--------------------------------------KVLEHASVCLTRIAEA------
------------------------------------------------------------
------------------------------------------------------------
------------------------------------------------------------
------------------------------------------------------------
--------------------------------------------FASSPDKLDE------
--------------------------------------------------------LCN-
--------HGLVTQAASLISTSS-----------------------SGGGQASLSTPTYT
GL------------------------IRLLSTCAS-----GS---PLGAKTLLLLGTSGI
LKDILSGSGVSSNTSVSPALSRP----ADQIFEIVNLANELL-------------PPLPQ
GTISLPVSSNLFVKGSVVKKS-SSGNSG---------------IQEDTN---------GN
VHE-------------ILAREK---------LLNDQPELLQQ------------------
------------------------------------------------------------
FGMDLL---------------P--------------------------------------
---------------------VLMQIYGAS------------------------------
-------------------------------------------VNGPVRHKCLSVIGKLM
YFSTAEMIQSLLSVTNIS--------SFL---AGVLAWKDPHVLVPA-------------
------------------------------------------------------------
------------LQISEILME---------------------------------------
----------------------------KLPGTFSKMF----------------------
------VREGVVHAVDQLILAGN--------------STNISTQT---------------
------------------------------------------------------------
----------------------------------------------------SSAEKDND
SVSGTSSRSRRYRLR---------SGNSNPDANPSDDLKS-PVPVNVGLPPSSVETPTTN
SSIRASVSS----------------VARAF------------------------------
------------------------------------------------------------
--KDKYF-----------------------------------------------------
------------------------------------------------------------
------------------------------------------PSDPGSVEVGVSDDL---
-------------------------------------LHLKNLCTKLITGV---------
------------------------------------------------------------
------------------------------------------------------------
------------------------------------------------------------
----------DDQRSKAKGK----------------------------------------
---VKASGFGLDDNS---SNTEEYLIGVISDMLKE---------LGKGDSVSTFEFIGSG
VVEA--LLNYFSCGYFSKDR------------ISETNLPKLRQQALSRFKSFVAVALPLS
IDNGAVAPMTVLVQKLQNA-----------------------------------------
--------------------------------------------------LASLERFPVM
LSNSSRSSSGSARL-------SSGLSALSQPIKLR-------------------LCRAQG
EKSLRDYSSNVVLIDPLASLAAIEEFLWARVQRGESGQ--K-------------------
---------------STVGTENSESGTTPA---GAGVSSPSSYTPSTAHRHST-------
-------RTRSSVNIGDTPRKETSQDKGTSSSKSKGKAVLKPAQE-EAQGPQTR------
NTVRRRAALDKVAQMKPANGDSTSEDEELDISPVEIAEALVIEDDDISDDEDEDHEDVLR
DDSLPVC---LPDKVHDVKLGDSAEESTVAPATSD-------------SQTNAASGSSSK
AGTARGSDSADFRSGFSSSSRGAMSFAAAAM--AGLGYANSRGFRGGRDRHGCLLFGSSN
DPPKLIFTTGGKQLNRNLSIYQAIQRQLVLDEDD------------DERFAG-SDYVSGD
GSSLWGDIYTITYQRAENQPDKASTGGSSSNTSKSAKSG----------------SALNS
SSEAKLHQTSVLDSILQGELPCDLEKSN-------PTYNILALLRVLEGFNQLAPRLRVL
MVSDSFAKGKILDLDELCVTTGARVLLEEFVS----------------------------
GKLTPKLARQIQDALALCSGNLPLWCYQLTKACPFLFPFETRRQYFYSTAFGLSRALYRL
QQQQGADGHGSTTEREVRVGRLQRQKVRVSRNRVLDSAAKVMEMYSSQ--KAVLEVEYFG
EVGT------GLGPTLEFYTILSHDLQKVGLQMWRSYSSDKHQMEIDGDEKK-KKSEGSG
PNLAGDGELVQAPLGLFPRPWPTNSDASESSQFSKVIEYFRLLGRVMAKALQDGRLLDLP
LSVAFYKLVLCQDLDLHDILFIDAELGKTLQEFNALVCRKHYIESIGGSY--TDTIVNLY
FHGAPIEDLCLDFTLPGYPEYTLKPGDE--IVDINNLEEYISLVIDATVKTGIMRQIEAF
RAGFNQVFDISSLQIF-----TPQELDNLLCGRRELWEAETLADHIKFDHGYNAKSPAIV
NLLEIMGEFTPEQQRAFCQFVTGAPRLPPGGLAVLN-----PKLTIVRKLSSTAVNNSSN
GNGPSESADDDLPSVMTCANYLKLPPYSTKEIMYKK-----LLYAISEGQ----------
----GSFDLS-----------
>Glyma04g10481
MTSVRSSWPSRLRQLLSSEGSIGPSVKLDSDPSPKIKAFIEKVIQCPLQDIAIPLFGFRW
EYNKGNFHHWRPLFLHFDTYFKTYLSCRNDLTLSDN-LEVGIPLPKHAILQILRVMQIIL
ENCPNKSSFDGLE-HFKLLLASTDPEIII------ATLETLAALVKINP---SKLHGSAK
MVGCGSVNSYLLSLAQGWGSKEEGMGLYSCIMANEKAQDEALCLFPSDAENGSDHSNYCI
GSTLYFELRG-PIAQSKEQSVDTVSSSLRVIHIPDMHLHKEDDLSMLKQCIEQYNVPPEL
RFSLLTRIRYARAFRSARISRLYSRICLLAFTVLVQSSDAHDELVSFFANEPEYTSELIR
VVRSEETISGSIRTLVMLALGAQLAAYTSSHERARILSGSSMNFTGGNRMILLNVLQRAI
LSLKSSNDPTSFAFVEALLQFYLLHVVSTSSSGSNIRGSGMVPTFLPLLEDSDLAHIHLV
CLAVKTLQKLMDYSSSAVSLFKELGGVEHLAQRLQIEVHRVIGFAGENDN--------VM
LTGESSRH--STHQLYSQ-------KRLIKVSLKALGSATYAPANSTRSQHSHDSSLPAT
LVMIFQNVNKFGGDIYYSAVTVMSEIIHKDPTCFSSLHEMGLPNAFLSSVASGILPSSKA
LTCIPNGIGAICLNAKGLEVVRETSSLQFLFNIFTSKKYVLSMN-EAIVPLANSVEELLR
HVSPLRSTGVDIIIEIIHKIASFGDGIDTGSSSGK--ANEDSAMETNSEDK---------
-GNENHCCLVGTAESAAEGINDEQFIQLCTFHLMVLVHRTMENSETCRLFVEKSGIEALL
KLLLRPTIAQSSDGMSIALHSTMVFKGFAQHHSAPLARAFCSSLKEHL---NEALTGFVA
SSGPLLLDPKMTTN-----NIFSSLFLVEFLLFLAASKDNRWVTALLTEFGNGSKDVLEN
IGRVHREVLWQIALLENTKPDIEDDVSCSTSDSQQAEVDANETAEQRYNSIRQFLD---P
LLRRRT--LGWSVESQFFDLINLYRDLGRAPGSQHRSNSV--GPTNRRLGSPNPLHPSES
SDVLGDASKKECDKQRTYYTSCCDMARSLSFHIMHLFQELGKVMLQPSRRRDDVASVSPA
SKSVASTFASIALDHMNFGGHV-----EEASISTKCRYFGKVIDFVDGILM-ERPDSCNP
ILLNCLYGHGVIQSVLTTFEATSQLLFAVNRTPAS-PMEIDDGNVKQDDKEDTDHLWIYG
SLASYGKFMDHLVTSSFILSSFT---KPILAQPLS-----GDTSYPRDAEIFVKVLQSMV
LKAVLPVWMHPQFVDCSHGFISNVISIIRHVYSGVEVKNVN-----GSSSARITGPPPNE
TTIS-TIVEMGFSRSRAEEALRHVGSNSVELAMEWLFSHPED-TQEDDELARALAMSLGN
SESDTKDAAAN-DSVQLLEEEM-VHLPPVDELLSTCTKLLQK-EPLAFPVRDLLMMICSQ
NDGQNRSNVLTFIVDRIKECGLISGNGNNTMLAALFHVLALILNEDAVAREAASKSGFIK
IASDLLYQWDSSLGNREKEQVPKWVTAAFLALDRLLQVDQK-----------LNSEIAEL
LKKEALNVQQTSVIIDEDKQHKLQSALGLSTKYADIHEQKRLVEIACSCMKNQLPSDTMH
AILLLCSNLTKNHSVALTFFDAGGLSLLLSLPTGSLFPGFDNVAAGIVRH-VIEDPQTLQ
QAMESEIKHSLVAASNRHPNGRVNPQNFLLSLASVIS-RDPIIFMQAAQSACQVEMVGER
PYIVLLKDRDK----EKSKDKDKSLEKDKAH-NDGKIGLGSTATAASGNVHGKLHDSNSK
NAKSYKKPTQSFVNVIELLLESICTFVAPPLKDNNVSNVVPGSPTSSDMDIDVSTVRGKG
KAVATVPEGNETSSEEASASLAKIVFILKLLMEILLMYSSSVHVLLRRDAEMSSSRDIYQ
KNHGSFGAGVIFYHILRNFLPCSRNSKKDKKV-DDDWRQKLATRANQFMVAACVRSSEAR
RRVFTEISHIINEF--VDSCNCVKPKPSGNEILVFVDLLNDVLAARTPAGS----SISAE
ASVTFMDAGLLKSFTRTLQVLDLDHADSSKVATGIIKALELVTKEHVHSVEPSAGKGDNQ
TKPSDPSQSGRTDNIGHMCQSMETTSQANHDSLQVDHVGSYNVIQSYGGSEAVIGDMEH-
-DLDGDFAPANEDEFMHETGEDARGHGNGI------ENVGLQFEIQSHGQ----------
------ENLDDDD--DE-GDMSGDEGEDVDEDDEDDEEHNDLEEDEVHHLPHPDTDRDDH
EMDDDDF-DEVMEGEEDEDEDD-------------------------EDGVILRLEEGIN
GINVFD--HIEVFGRDNSFPNESLHVMPVEVFGSR-----RPGRTTSIYSLLGRSGDNAA
PSCHPLLVG--------------------PSSSFHLS-NGQSD-SITENSTGLDNIF---
-RSLRSGRHGHRLNLWSDNSQQISGSNTGAVPQGLEELLVSQLRRPTAEKS---------
------------SDNNIADAGPH--------------NKVEVSQMHSSGGSKLEIPVESN
A---IQEGGNVTPASIDNTDINADIRPVGNGTLQADVSNTHSQTVEMQFE------NNDA
A------------VRDVEAVSQESSGSGATFGESLRSLDVEIGSA--------DGHDDGG
ERQVSADRIAGDSQAARTRRATMSVGHSSPVGGRDASLHSVTEVSENSSRDADQDGPAAA
EQVNSDAGSGSIDPAFLEALPEELRAEVLSSQQGHVAQPSNAESQNNGDIDPEFLAALPP
DIRAEVLAQQQAQRLHQAQELEGQPVEMDTVSIIATFPSELREEVLLTSSDAILANLTP-
-------ALVAEANMLRER-------FAHRYSRTLFGMYPRSRRGDTSRRDGIG----SG
LDGAGGSVTSRRSA---GAKVIEADGAPLLDTE-ALHAMIRLFRVVQPLYKGQLQRLLLN
LCAHSETRISLVN-------------ILMDLLMLD----VRKPANYFSAVEPPYRLYGCQ
SNVMYSRPQSFDGVPPLLSRRILETLTYLARHHPFVA----KILLQFRLH-PPALREPDN
AGVARGKAVMVVE--DEINA-----GYISIAMLLGLLKQP-LYLRSIAHLEQLLNLL---
-----------DVIIDSAGSMPSSSDKSQIS-----TEAVVGPQISAMEVDA--------
NIDSATSSALDASPQV--NESSKPTPHS----NKECQAQQVLCD----------------
---LP--------------QAELQLLCSL-LAQEGLSDNAYGLVAEVMKKLVAIAPIHC-
---------QLFVTHLAEAVRKLTSSAMDEL--RTFSEAMKALLST----------TSSD
GAAILRVLQALSSLVISLTEKENDGLTPA-------------------------------
LSEVWGINSALE-------------------------------------PLWHELSCCIS
KIEAYSESVSESITSSRTSVS---KPSSVMPPLPAGSQNIL---PYIESFFVVCEKLHPA
QSGA-----------SNDTSVPV-ISDVEDAR----TSGTRLKTSGPA--MKVDEKNAAF
AKFSEKHRKLLNAFIRQNPGLLE-KSLSLMLKTPRFIDFDNKRSHF----------RSKI
KHQHDHHHS-PL-------------RISVRRAYVLEDSYNQLRMRSTQDLKGRLTVHFQG
EEGI-----DAGGLTREWYQLLSRVIFDKGALLFTTVGNEST------------------
---------------FQPNPNSVYQ--------TEHLSYFKFVGRVVGKALFDGQLLDVH
FTRSFYKHILGAKVTYHDIEAIDPDYFRNLK----------WML--ENDI--SDV-LDLT
FSIDADEEKLILYERTEVTDYELIPGGRNTKVTEENKHQYVDLVAEHRLTTAIRPQINAF
LEGFNELIPRELISIF-----NDKELELLISGLPD-IDLDDLRANTEYS-GYSGASPVIQ
WFWEAVQGFSKEDKARLLQFVTGTSKVPLEGFSALQGISGAQRFQIHKA-----------
-----YGSSDHLPSAHTCFNQLDLPEYPSK-HIWKRGYCLPFMKQMRDSDLVDKFFFFFL
FSFWGGWGGNKLYYIFRLEAI
>Glyma05g26360
MKL------KRKRAL---------------EVPPKIRCFIDRVTSVPLEKIEEPLKAFVW
EFDKGDFHHWVDLFNHFDSFFEKYVKPRKDLQIDDDFLDLDPLFPRESVLQILRVIRIIL
DNCTNKHFYSSYEQHLSALLASTDPDVVE------ASLDTLATFLKKTV---GKYS----
-IRDASLNSKLYALAQGWGGKEEGLGLIASAVPN-----------------GCDPIACEL
GRTLHFEFYAVNESESDIKVTEPLVQGLQIIHLSDVNKCVETDLELLHKLVTEYKVPSSL
RFSLLTRLRFARAFGSLSSRQQYTCIRLYAFIVLIQASADADDLVSFFNVEPGFINELVS
LLSYEDAVLEKIRILCLHSLAAL------CQDRSRQQSVQTAVTSGGHRGILSSLMQKAI
DSVTSNTSKWSVHFAEALLSLVTVL-VSTSSGCSAMREAGFIPTLLPLLKDTNPQHLHLV
EKAVRILEAFMDYSNPAAALFRDLGGLDDTISRLKIEVSNVENSGKQPDDNSESSASSVN
MVRSSSTGPDDTQPLYSELLISYHRRLLMKALLRAISLGTYAPGNTARIYGSEENVLPHC
LCIIFRRAKDFGGGVFSLAATVMSDLIQKDPTCFPVLDAAGLPSAFLDAIMVDVLNSAEA
ITCIPQCLDALCLNSNGLQAVKDRNSLRCFVKVFTSRTYLRALAGDTPASLSSGLDELMR
HASSLRGPGVEMLVEILEAISKIGSAVDSSSLSPDPCSSTSVPMEMDGEDKNLILPNNKE
SSNANDTEQITEPSHDVPIVNVESFLPDCVNNIARLLETILQNADTCRIFVEKKGIEAIL
QLVTLPLMPPS---VSVGQSISVAFKNFSPQHYVSLARAVCSFLREHLKSINELLDLVGG
TQLALVESAKQTKVLKYLASLEAVLTLSVFLL--------KGSTTVVSELSTLDADVLKD
LGKTYKEVIWQISLCNDSKAEGKKNADQE-PEVAQVPPSTAVERESDDDSNIQTVRYTNP
VFARNGSHSLWSGEREFLSVVRAGESMHRR--SRHGLSRIRGGRTGRHLEALNI--DSEA
SSSALEAPLSQDLKKKSPDVLVLEILNKLASTLRSFFTALVKGFTSPNRRRADSGSLSSA
SKTLGAVLATNFFEALSFSGHS-TYAGLEMSLSVKCRYLGKVVDDMAALTFDSRRRSCYT
AMVNNFYVHGTFKELLTTFEATSQLLWTL---PCSLPSSDIDVGKKGEGGKLSHNTWLLD
TLQSYCRLLEYFVNSSLLLSPTSASQAELLVQPVAVGLSIGLFPVPRDPEVFVCMLQSQV
LDVILLVWNHPMFCSCSPGFIASIISLVTHVYSGVGDVKRNRINIVGSTNQRFMPPPPDE
ATIA-TIVEMGFSRARAEEALRRVETNSVEMAMEWLFSHADDPVQEDDELARALALSLGS
SSESTKAESAE-KTIDVLTEEGHVKKPPVDDILAASVKLFQSSDSVPFQLTDLLVTLCSQ
SKGDDRPKVTSYLLQQLKLCPLDFSQDNCA-LSVLAHILALLLFEDGSTREIAAQNGIIS
TIIDILTNFKGRQELGKELPVPKCISALLLILDQMVQSRPKVENMEGTQTGSLPDSSGEQ
FSDTVLPKEKNSNGIEKEPAMAFENILGKSTGFATIDESHKLLDIACDLIKQHVPAVVMQ
AVLQLCARLTKTHALALQFLENGGLAALFNLPRTCLFPGYDSVVSAIVRH-LLEDPQTLQ
TAMELEIRQTLS--GNRHS-GRVSPRSFLTSLAPVIS-RDPMVFMKAAAAVCQIETSGGR
TVVVLSK--EK----EKEKSKSSSVE----------VGLSSNECVRIP--EIKSHDGLGK
FLKSHKKVPVNLTQVIDQLLEIVLKY--PLVKGQEDSEC-----DSTFMDIDEPTMKVKG
KSKVEEAGILEPESE-RSTGLVKVTFVLKLLSDILLMYGHAVGVILRRDSEMCQFRGSNQ
PS----GHSGIIHHVLHRLLPLSV----DKSAGPDDWRGKLSEKASWFLVVLCGRSGEGR
KRVTNELVKELMSFSHLESNSMKSSLLPDKRLFTFVDLVYSILSKNSSSGSLPGSGYSPD
IAKSMIDGGIILSLTSILQVVDLDHPDAPKIVNLILKGLEGLT---------RAANASEQ
IFKSDGTEKKRSAVLNDRSDDQI-TAPSAAEAVAHD--------QNAGSQEASRDAMDNA
HNQGTSQGDDRADNPDQSMEHDIRVEEGGTMAQNQTMELGMDFMREEMGEGGVLHNPDQI
EMTFHVENRADDDMGDEDDDMGGDEDEDED-DDEGEDEDEDIAEDGGGMMSLADTDVEDH
--DDVGFGDEYNDEMIDEDDDDFHENRVIEVRWREALDGLDHLQILGQPGFIDVAAEPFE
GVNVDDLFRLQSFERRRQTGRSSFERSATEVNGFQHPLLVRPPPSGDFVSMWSSSGNSAS
RDSETLSSGNLDVAHFYMFDAPILPYDHVPSSLFGDRLGGAAPPPLTDYSVGMGSLHLPG
RRVLGNGR-------WTDDGQPQGSAQAAAIAQAVEEQFLAQLCSVAPASSPVERQLQNS
GEQENKSDALASHDGPILTAGIDSTSQQIDSQEQENGNGTRAQQINDGGLCEEEINVDSG
GRDTAEELQANEPMSVQP--VSLNIMPNGFDCTVIEGNVTHDENV--AQAFVNSSINSDA
AIQCESGADVPTSIHNVPIESMEFNGSSNADGQ---PPNIELGGSGFETPNPGDSHASSI
YASADVDMGGTDAEGNQSEQ---------PTVFEDGRGEMLSTQNTEVAPDATQADQVSA
N--NEASGANTIDPTFLEALPEDLRAEVLASQQAQSVQPPAYAPPSAEDIDPEFLAALPP
DIQAEVLAQQRAQMV--AQQAEGQPVDMDNASIIATFPAELREEVLLTSSEAVLSALPS-
-------PLLAEAQILRDRA------MSHYQARSLFG----SSHRLNNRRNGLGFDRRPV
MDRGVGVTIGRRSALTDSLKVKEIEGEPLLDGN-ALKALIRLLRLSQPLGKGLLQRLLLN
LCAHSVTRATLIY-------------LLLDMIKPEAEGSVSRPATLNSQ-----RLFGCH
SNTVYGRSQLLDGLPPLVFRRILEILTYLATNHSAVA----KLLFHFDQSIIPDSSCPVK
VHMNEKGKEKVIEGRPSPNSSGAQTGDVPLVLFLKLLNRP-LFLRSNAHLEQVMGLI---
-----------QVVVDTAASKLESQSQSEKG-------MADTQNLSASEAPS--------
NTEKDAPSVESDSNQQDKHADTNPCHSE---GKKNVDMYNIFLQ----------------
---LP--------------QSDLRNLCSL-LGREGLSDKMYMLAGEVLKKLAFIVSSHR-
---------KFFTLELSESAHALTGSAISEL--VTLQKTNMLGLSA----------GSMA
GAAILRVLQALSSLTSLNTLGDLDMENDADQ--------------------------HDD
QATIWNLNTALE-------------------------------------PLWQELSNCIS
AAEMQLGQSSFSPNMSNINVAENLQGSSTSPPLPPGTQRLL---PFIEAFFVLCEKLQAN
ESFM-----------QQDHCNAT-AREVKESA--GCSASTSVKIGGDS--LRKFDGAITF
TRFAEKHRRLSNAFIRQNPGLLE-KSLSMMLKAPRLIDFDNKRAYF----------RSRI
RQQHDQHLSGPL-------------RISVRRAYILEDSYNQLRMRPTQDLKGRLNVQFQG
EEGI-----DAGGLTREWYQLLSRVIFDKGALLFTTVGNNAT------------------
---------------FQPNPNSVYQ--------TEHLSYFKFVGRVVGKALFDGQLLDVY
FTRSFYKHILGVKVTYHDIEAVDPDYYKNLK----------WML--ENDV--SDI-PDLT
FSMDADEEKHILYEKNEVTDYELKPGGRNIRVTEETKHEYVDLVAEHLLTNAIRPQINSF
LEGFNELVPRELISIF-----NDKELELLISGLPE-IDLDDLKANTEYT-GYTVASNVVQ
WFWEVVKTFNKEDMARLLQFVTGTSKVPLEGFKALQGISGPQRFQIHKA-----------
-----YGAPDRLPSAHTCFNQLDLPEYTSKEQLQER-----LLLAIHEAS----------
----EGFGFG-----------
>Glyma06g00600
METR-----SRKRAEASSAAPSSSSSTTTTTASRSAK-----------------------
------------------------------------------------------------
----------------CSRLSSSSSSI-----PNTTTANTRSRSARNNN---NN------
-----SV-SPMDPTNESSGSRRDRRGKNFDRDNSDKGKEKEHDVRIRDA-------ERER
ALALNLEAEDVG--------------------DDDDDNDSEGGVGILHQ---NLISAST-
FRGLLRKL-----------------------------GAGLDDL----------------
-----------------LPATAMGGSVPSSHQTGG--------------------LKQIL
SGLRADGEEGRQ--VEALTHLCDMLSIGTEDSLSTFSVDSFVPVLVGLLNHESNPDVML-
-LAARALTHLCDVLPSSCAAVVHYGAVSIFCARL--------------------------
--------------------LTIEYMDLAEQSLQAL------------------------
-----------------------KKISQEHPTA---------------------------
-----------CLRAGALMAVLS------YLDFFSTGVQRVALS-----TAANMCKKLPP
DAADFVMEAVPLLTNLL-----------------------------QYHDS---------
--------------------------------------KVLEHASVCLTRIAKA------
------------------------------------------------------------
------------------------------------------------------------
------------------------------------------------------------
------------------------------------------------------------
--------------------------------------------FASSPDKLDE------
--------------------------------------------------------LCN-
--------HGLVTQAASLISTSG-----------------------SGGGQASLSTPTYT
GL------------------------IRLLSTCAS-----GS---PLGAKTLLLHGASGI
LKDILSGSGVSSNTSVSPALSRP----ADQIFEIVNLANELL-------------PPLPQ
GTISLPVSSNLFVKESVVKKSPPSGNPG---------------IQEDTN---------GN
VHE-------------ISARAK---------LLNDKPELLKQ------------------
------------------------------------------------------------
FGMDLL---------------P--------------------------------------
---------------------VLMQIYGAS------------------------------
-------------------------------------------VNGPVRHKCLSVIGKLM
YFSTAEMIQSLLSVTNIS--------SFL---AGVLAWKDPHVLVPA-------------
------------------------------------------------------------
------------LQISEILME---------------------------------------
----------------------------KLPGIFSKMF----------------------
------VREGVVHAVDQLILAGN--------------ATNISTQT---------------
------------------------------------------------------------
----------------------------------------------------SSAEKDTD
SVSGTSSRSRRYRLR---------SGNSNPDANRSDDLKS-PVPVNVGLPPSSVETPTTN
SSIRASISS----------------VANAF------------------------------
------------------------------------------------------------
--KDKYF-----------------------------------------------------
------------------------------------------------------------
------------------------------------------PSDPGSVEVGVSDDL---
-------------------------------------LHLKNLCSKLNTGV---------
------------------------------------------------------------
------------------------------------------------------------
------------------------------------------------------------
----------DDQRSKAKGK----------------------------------------
---VEASGFDLDDDS---TNTEEYLIGVISDMLKE---------LGKGDSVSTFEFIGSG
VVEA--LLNYFSCGYFSKDR------------ISETNLPKLRQQALTRFKSFVAVALPLS
IDNGAVAPMTVLVQKLQNV-----------------------------------------
--------------------------------------------------LSSLERFPVM
LSNSSRSSSGSGRL-------SSGLSALSQPIKLR-------------------FCRAQG
EKSLKDYSSSVVLIDPLASLAAIEEFLWARVQRGESGL--K-------------------
---------------STVGTENSESGTTPA---GAGVSSPSSYIPSTAFRYSTG------
------SRSRSSVNIGDTPRKEIFQDNGTSSSKSKGKAVLKPAQE-EARGPQTR------
NAVRRRAALDKDAQMKPANGDSTSEDEELDISPVEIDEALVIEDDDISDDEDEDREDVRR
DYYLPVY---LPDEVHDVKLGDSAEESTVAPATSD-------------SQTNAASGSSSK
AGTARGCDSADFRSGYSSSSRGAMSFAAAAM--AGLGYANSRGFRGGRDRHGRLLFGSSN
DPPKLIFTAGGKHLNRNLTIYQAIQRQLMLDEDD------------DERLAG-SDRVSSD
GSSLWGDIYTITYQRAENQPDKASNGGSSSNTSKSAKSG----------------SALNS
SSEAKLHQTSVLDSILQGDLPCDLEKSN-------PTYNILALLRVLEGLNQLAPHLRTQ
MVSDSFAKGKILDLDELGVTTGARVLPEEFVS----------------------------
GKLTPKLARQIQDALALCSGSLPLWCCQLTKACPFLFPFDTRRQYFYSTAFGLSRALYRL
QQQQGADGHGSTTEREVRVGRLQRQKVRVSRNRVLDSAAKVMGMYSSQ--KAVLEVEYFG
EVGT------GLGPTLEFYTILSHDLQQVGLQMWRSYSSEKHQMEIDRDEKK-KKSDGSG
PNLAGDGELVEAPLGLFPRPWPTNSDASEGSRFSKVVEYFRLLGRVMAKALQDGRLLDLP
LSVAFYKLVLGQDLDLHDILSIDAELGKTLQEFNALVCRKHYIESIGGSY--TDTIVNLH
FHGVPIEDLCLDFTLPGYPEYTLKPGDE--IVDINNLEEYISLVADATVKTGIMRQIEAF
RAGFNQVFDISSLQIF-----TPQELDNLLCGCRELWESETLADHIKFDHGYNAKSPAII
NLLEIMGGFTPEQQRAFCQFVTGAPRLPPGGLAVLN-----PKLTIVRKLSSTAVNTSSN
GNGPSESADDDLPSVMTCANYLKLPPYSTKEIMYKK-----LLYAINEGR----------
----GSFDLS-----------
>Glyma06g10360
MTNERSSWPSRLRQLLSREGSIGPSVKLDSDPPPKIKAFIEKVIQCPLQDIAIPLFGFRW
DYNKGNFHHWRPLFLHFDTYFKTYLSCRNDLTLSDN-LEVGIPLPKHAILQILRVMQIIL
ENCPNKSTFDGLE-HFKLLLASTDPEIII------STLETLAALVKINP---SKLHGSAK
MVGCGSVNSYLLSLAQGWGSKEEGMGLYSCIMANEKVQDEALCLFPSDAENSSDQSNYCI
GSTLYFELHG-PIAQSKEPIVDTVSSRLRVIHIPDMHLRKEDDLSMLKQCIEQYNVPPEL
RFSLLTRIRYARAFRSARISRLYSRICLLAFIVLVQSSDAHDELVSFFANEPEYTNELIR
VVRSEETISGSIRTLVMLALGAQLAAYTSSHERARILSGSSMNFTGGNRMILLNVLQRAI
LSLKTSNDPTSFSFVEALLQFYLLHVVSTSSSGSNIRGSGMVPTFLPLLEDSDLAHIHLV
CLAVKTLQKLMDNSSSAVSLFKELGGVELLAQRLQIEVHRVIGFVGENDN--------VT
LTGESSRH-SSTHQLYSQ-------KRLIKVSLKALGSATYAPANSTRSQHSHESSLPAT
LVMIFQNVNKFGGDIYYSAVTVMSEIIHKDPTCFSSLHEMGLPNAFLSSVASGILPSSKA
LTCIPNGIGAICLNAKGLEVVRESSSLQFLVNIFTSKKYVLAMN-EAIVPLANSVEELLR
HVSSLRSTGVDIIIEIIHKIASFGDGIDTGSSSGK--ANEDSAIETNSENK---------
-GSESHCCLVGTAESAAEGISDEQFIQLCIFHLMVLVHRTMENSETCRLFVEKSGIEALL
KLLLRPTVAQSSDGMSIALHSTMVFKGFAQHHSTPLARAFCSSLKEHL---NEALAGFVA
SSGPLLLDPKMTTN-----NIFSSLFLVEFLLFLAASKDNRWVTALLTEFGNGSKDVLGN
IGRVHREVLWQIALLENMKPDIEDGGSCSTSDSQQAEVDANETAEQRYNSIRQFLD---P
LLRRRT--SGWSVESQFFDLINLYRDLGRAPGAQHQSNSI--GPTNRRLGPINLLHPSES
ANVLGAADKKECDKQKTYYTSCCDMVRSLSFHITHLFQELGKVMLQPSRRRDDVASVSPA
SKSVASTFASIALDHMNFGGHV-----EETSISRKCRYFGKVIDFVDVILM-ERADSCNP
ILLNCLYGHGVIQSVLTTFEATSQLLFAVNWTPAS-PMETDDGNVKQVDKEDTDHLWIYG
SLASYGKFMDHLVTSSFILSSFT---KPLLAQPLS-----GDTPNPRDAEIFVKVLQSMV
LKAVLPVWTHPQFVDCSHEFISNIISIIRHVYSGVEVKNVN-----GSNSARITGPPLDE
TTIS-TIVEMGFSRSRAEEALRHVGSNSVELAMEWLFSHPED-TQEDDELARALAMSLGN
SESDTKDAAAAIDSVQQLEEEM-VHLPPVDELLSTCTKLLQK-EPLAFPVRDLLMMICSQ
NDGQYRSNVVTFIIDQIKECGLISGNGNNTMLAALFHVLALILNEDAVVREAASMSGLIK
IASDLLYQWDSSLGIGEKEQVPKWVTAAFLALDRLLQVDQN-----------LNAEIAEL
LKKEALNVQQTSVRIDEDKQHKLQSALGLSTKYADIHEQKRLVEIACSCMKNQLPSDTMH
AILLLCSNLTKNHSVALTFFDAGGLSLLLSLPTSSLFPGFDNVAAGIVRH-VIEDPQTLQ
QAMESEIKHSLVAASNRHPNGRVNPRNFLLSLASVIS-RDPIIFMQAAQSVCQVEMVGER
PYIVLLKDRDK----EKSKEKDKSLEKEKAHNNDGKVGLGSTTTAASGNVHGKLHDSNSK
NAKSYKKPTQTFVNVIELLLESICTFVAPPLKDDNASNVDPGSPTSSDMDIDVSTVRGKG
KAVATVSEGNETSSEEASASLAKIVFILKLLMEILLMYSSSVHVLLRRDAEMSSSRGIYQ
KSHGSFAAGGIFYHILRNFLPHSRNSKKDKKV-DGDWRQKLATRANQFMVAACVRSSEAR
RRIFTEISHIINEF--VDSCNGGKPKPPGNEIQVFVDLLNDVLAARTPAGS----SISAE
ASVTFMDAGLVRSFTRTLQVLDLDHADSSKVATSIIKALELVTKEHVLSVESSAGKGDNQ
TKPSDPSQSRRTDNIGHMSQSMEMTSQVNHDSIQVDHVGSYNVIHSYGGSEAVIDDMEH-
-DLDGGFAPANEDEFMHETGEDARGHGNGI------ENVGLQFEIESHGQ----------
------ENLDNDD--DE-GDMSGDEGEDVDEDDEDDEEHNDLEEDEVHHLPHPDTDHDDH
EMDDDDF-DEVMEEDEDEDEDD-------------------------EDGVILRLEEGIN
GINVFD--HIEVFGRDNSFPNESLHVMPVEVFGSR-----RPGRTTSIYSLLGRSGDNAA
PSRHPLLVG--------------------PSSSFHLS-AGQSD-SITESSTGLDNIF---
-RSLRSGRHGHRLNLWSDNNQQSSGSNTGAVPQGLEELLVSQLRRPTAEKS---------
------------SDNIIADAGPH--------------NKVEVSQMHSSGGSRLEIPVETN
A---IQEGGNVLPTSIDNTGNNADSRPVGNGTLQADVSNTHSQAVEIQFE------NNDA
A------------VRDVEAVSQESGGSGATFGESLRSLDVEIGSA--------DGHDDGG
ERQVSADRIAGDSQAARTRRVTMPVGHSSPVGGRDASLHSVTEVSENSSRDADQDGPAAE
EQVNSDSGSGAIDPAFLEALPEELRAEVLSAQQGQVAEPSNSESQNNGDIDPEFLAALPP
DIRAEVLAQQQAQRLHQAQELEGQPVEMDTVSIIATFPSELREEVLLTSSDAILANLTP-
-------ALVAEANMLRER-------FAHRYSHTLFGMYPRSRRGETSRRDGIS----SG
LDGAGGSITSRRSA---GAKVIEADGAPLVDTE-ALHAMIRLFRVVQPLYKGQLQRLLLN
LCAHSETRISLVK-------------ILMDLLMLD----VRKPASYFSAVEPPYRLYGCQ
SNVMYSRPQSFDGVPPLLSRRILETLTYLARHHPFVA----KILLQFRLH-PPALREPDN
AGVAPGKAVMVVE--DEINA-----GYISIAMLLGLLKQP-LYLRSIAHLEQLLNLL---
-----------DVIIDSAGSKSSSCHKSQIS-----TEAVVGPQISAMEVDV--------
NIDSVTSSALDASPHV--HESSKPTPPS----NKECPAQQVLCD----------------
---LP--------------QAELQLLCSL-LAQEGLSDNAYGLVAEVMKKLVVIAPIHC-
---------QLFVTHLAEAVRNLTSSAMDEL--RTFSEAMKALIST----------TSSD
GAAILRVLQALSSLATSLAEKENDGLTPA-------------------------------
LSEVWGINSALE-------------------------------------PLWHELSCCIS
KIEVYSESVSESITPSRTSLS---KPSSAMPPLPAGSQNIL---PYIESFFVVCEKLHPA
QSDA-----------SNDTSVPV-ISDVEDAS----TSGTRLKTSGPA--MKVDEKNAAF
AKFSEKHRKLLNAFIRQNPGLLE-KSLSLMLKTPRFIDFDNKRSHF----------RSKI
KHQHDHHHS-PL-------------RISVRRAYVLEDSYNQLRMRSTQDLKGRLTVHFQG
EEGI-----DAGGLTREWYQLLSRVIFDKGALLFTTVGNEST------------------
---------------FQPNPNSVYQ--------TEHLSYFKFVGRVVGKALFDGQLLDVH
FTRSFYKHVLGAKVTYHDIEAIDPDYFRNLK----------WML--ENDI--SEI-LDLT
FSIDADEEKLILYERTEVTDYELIPGGRNTKVTEENKHQYVDLVAEHRLTTAIRPQINAF
LEGFNELIPRELISIF-----NDKELELLISGLPE-IDLDDLRANTEYS-GYSGASPVIQ
WFWEVVQGFSKEDKARLLQFVTGTSKVPLEGFSALQGISGAQRFQIHKA-----------
-----YGSSDHLPSAHTCFNQLDLPEYPSKQHLEER-----LLLAIHEAN----------
----EGFGFG-----------
>Glyma07g36390
M-----------------------------------------------------------
------------------------------------------------------------
------------------------------------------------------------
------------------------------------------------------------
------------------------------------------------------------
------------------------------------------------------------
------------------------------------------------------------
------------------------------------------------------------
------------------------------------------------------------
------------------------------------------------------------
------------------------------------------------------------
--------------------------------FFSG------------------------
------------------------------------------------------------
------------------------------------------------------------
------------------------------------------------------------
------------------------------------------------------------
------------------------------------------------------------
------------------------------------------------------------
--------------------------------------------DPSTRKRVDLGGRSSK
ER--------------------------------------------------DR------
------------------------------------------------------------
--------------------------KNLLEQTRV----------ERNRRLWLRQQNSAV
LK-------------------------IQKCFRGRKAVRTE-------------------
------------------------------------------------------------
-----------------------------------QSKVREQ------------------
------------------------------------------------------------
------------------------------------------------------------
----------------------FYKIYGKH------------------------------
-----CQNVDRN------------------------------------------------
--------------------------SFG-------------------------------
------------------------------------------------------------
-------------------------------------------PDS--------------
----------------------------NFLYQFLYFF----------------------
------------------------------------------------------------
------------------------------------------------------------
------------------------------------------------------------
------------------------------------------------------------
-------------------------KAENI------------------------------
------------------------------------------------------------
--DD--F-----------------------------------------------------
------------------------------------------------------------
------------------------------------------------------------
-------------------------------------LVLVQICRLLWWSV---------
------------------------------------------------------------
------------------------------------------------------------
------------------------------------------------------------
------------------------------------------------------------
--------------------------------------------QDNGDVVKLFAGVDYS
STRA--LVNFRVKRFV-----------QACVCALHQNRNQLKDQLLLTPEELNVSAIPL-
--------LEVLVLLIDPKLPWSCKIVEYLIQNNAVGL--L--------REIIL----TG
KDNAENYFSIGK--------------------------------------GSSLERVLIA
VICHVGQKPCICS----------------------------------------------Q
INPRYSFASQIITIPFLWH-------LFPNLQ----------------------------
------------------------------------------------------------
-------------------------------------QIFAADDLNQCYIHQMAM-----
FGQNLINLLPKDISTE--------------------------------------------
---FPS---------HACMLGNVLETAGIALSHPNCSFDMAIDLAAVTTFLLEALPSVK-
--TSNSRESPMIAEDDMTGDNEVMEIALDR-------KLEQQIYNA----------INPR
FLLQLTNILFKEISSVNGSDYGPNDRDVTAVDGVCGFLNVTFNKLPLERIMTVLAYRTEL
VPTLWNFMKRCHENQKWS-------------SHFSNDAPGWLLPLAVFCPVYKHMLMIVD
NEEFYEQEKPLSLK----------DIRSLIIILRQVLWQLL-WGNHITSANSV-------
------------------KSVPV-SSASKGQSVQTIQQRVSIVVSELLSQLQDWNNRQQF
TSPSNFQADGVNDLFSSQAVIENTRANEILKQAPFLIPFTSRVKIF----------SSQL
AAVRQRHGPQAV---------FSRNRFRIKRDRILEDAYNQMSQLTEDSLRGSIRVTFVN
EFGVEEAGIDGGGIFKDFMENITRAAFDVQYGLFKETADHL-------------------
---------------LYANPGSGMI-------HEQHFQFFHFLGTLLAKAMFEGILVDIP
FATFFLSKLKQKHNYLNDLPSLDPELYRHLI----------FLKHYKGDI--SE--LELY
FVI-------VNNEYGEQTEEELLPGGRNLRVTNENVITFIHLVANHRLNFQIRQQSSHF
LRGFQQLIQKDWIDMF-----NEHELQLLISGSLDSLDIDDLRLHTNYAGGYHGEHYVME
MFWEVLKGFSLENRKKFLKFVTGCSRGPLLGFRYLE-----PMFCIQRASGNAA------
-----EESLDRLPTSATCMNLLKLPPYTSKEQLETK-----LLYAINADA----------
-----GFDLS-----------
>Glyma07g39546
M-----------------------------------------------------------
------------------------------------------------------------
-----------------------------------SVIDTPA------------------
------------------------------------------------------------
------------------------------------------------------------
------------------------------------------------------------
-----------------------------VHHRSG-------------------------
------------------------------------------------------------
------------------------------------------------------------
------------------------------------------------------------
------------------------------------------------------------
------------------------------------------------------------
----------------------------------------------GATDH---------
------------------------------------------------------------
------------------------------------------------------------
------------------------------------------------------------
------------------------------------------------------------
------------------------------------------------------------
--------------------------------------------RHPSKRKFDD------
------------------------------------------------------------
------------------------------------------------------------
------------------------------------------------------------
------------------------------------------------------------
---------------------------------------------EDDE-----------
------------------------------------------------------------
------------------------------------------------------------
DFSDLV------------------------------------------------------
------------------------------------------------------------
-----CVRMRKD------------------------------------------------
------------------------------------------------------------
------------------------------------------------------------
------------------------------------------------------------
------------------------------------------------------------
------------------------------------------------------------
------------------------------------------------------------
------------------------------------------------------------
------------------------------------------------------------
-------------------------EAKAV------------------------------
------------------------------------------------------------
--NS--------------------------------------------------------
------------------------------------------------------------
------------------------------------------------------------
---------------WSASSS---------------------------SSS---------
------------------------------------------------------------
------------------------------------------------------------
------------------------------------------------------------
----------SDAGGCSSLQ----------------------------------------
------------------------------------------------------------
-----------------QQQ----------------------------------------
------------------------------------------------------------
--------------------------------------------------RSHIQFFVRM
MSAGN--------------------TIVMQAFPED------------------------T
VKSIHERIQSMKGIPLFEQR-----LIYRGKQ------------LQWEQ-----------
---------------TLAECFIQNDANLQLVGRMRSTEHP-QAWQVINDMVSLVYRLCRG
ETVHDALKTVKGLMTSYLNMTPRIDNDSASGYFQIFMSSSAPAVLVMLYVSPYA------
-------------------------------GNKDCADSSVRHF----------------
---LSSCRNILSKALHGQCARVVLEFCKL-LRRVGSHDPLYLFCRSTFGSLLETAGVSY-
GSGSDNVKGLVLIQDIFPFVCELANSLLRDLDLSIVSPSAAGPLSN----------DVGD
FSAFLLPLRTGIKEQQAVKDSMAQDKHHK--------------------LTEEIEYLHGL
YVQLLNKIDQCLQKMDQSLAGQ---------EMMEGDN---------LYPAWSHYLSILK
--ELY-------------------QISKLYDGAEEKLWGVL-------------------
----------------------------------TRQRSVLCLLIVRY------------
AKRTDEH--------------------QWILEHRYVTNFESRRHL-----------AMMM
FPEVKEDYEELH-------------EMLIDRSQLLTESFEYIARAEPDSLHAGLFMEFKN
EEAT------GPGVLREWFLLVCQAIFNPQNALFVACPNDRRR-----------------
---------------FFPNPASKVH--------PLHLEYFSFAGRVIALALMHRVQVGIV
FDRVFFLQLAGNYIAIEDIRDADPYLYTSCK----------QILDMDADFIDSDS-LGLT
FVR-------EVEELGQRKVVELCPGGKNLVVNSKNRDKYVDLLIQDRFVTSISEQVSHF
VKGFADILSNSKLQQYFFQSLDLEDLDWMLHGSEDTISVEDWKAHTEYN-GYKETDIQIS
WFWEIVGRMTADQRKVLLFFWTSVKYLPVEGFRGLA-----SRLYIYRS-----------
-----LEPGDRLPSSHTCFFRLCFPAYSSMAVMKDR-----LEVITQEHI----------
-----GCSFGTW---------
>Glyma08g09270
MKL------KRKRAL---------------EVPPKIRCFIDHVTSVPLEKIEEPLKGFVW
EFDKGDFHHWVDLFNHFDSFFEKYVKPRKDLQIDDDFLDLDPPFPRESVLQILRVIRIIL
DNCTNKHFYSSYEQHLSALLASTDPDVVE------ASLETLATFLKKTV---GKYS----
-IRETSLNSKLYALAQGWGGKEEGLGLIASAVPN-----------------GCDPIACEL
GCTLHFEFYAVNESESDVKVTEPLVQGLQIIHLCDVNKCVETDLELLHKLVTEYKVPASL
RFSLLTRLRFARAFGSLASRQQYTCIRLYAFIVLIQACADADDLVWFFNAEPGFINELVS
LLSYEDAVLEKIRILCLHSLAAL------CQDRSRQQSVQTAVTSGGHRGILSSLMQKAI
DSVTSDTSKWSVHFAEALLSLVTVL-VSTSSGCSAMREAGFIPTLLPLLKDTNPQHLHLV
EKAVRILEAFMDYSNPAAALFRDLGGLDDTISRLKIEVSNVENGGKPPDDNSESSARSVN
MVGSSSTGLDDTQPLYSEPLISYHRRLLMKALLRAISLGTYAPGNTARIYGSEENVLPHC
LCIIFRRAKDFGGGVFSLAATVMSDLIQKDPTCFPVLDSAGLPSAFLDAIMDDVLNSADA
ITCIPQCLDALCLNSNGLQAVKDRNSLRCFVKVFTSRTYLRALAGDTPASLSSGLDELMR
HASSLRGPGVEMLVEILETISKIGSAVDSSSLSPDPCSSTSVPMEMDGEDKSLILPNNKE
SSKADDTEQTTEPSPDVPIVNVEPFLPDCVNNIARLLETILQNADTCRIFVEKKGIEAIL
QLVALPLMPPS---ISVGQSISVAFKNFSPQHYVSLARAVCSFLREHLKSTNEILDLVGG
TQLALVESAKQTKVLKYLASLEAVLTLSVFLL--------KGSTTVVSELSTSDADVLKD
LGKTYKELIWQISLCNDSKAEEKKNADQE-PEVAQVPPSTAVERESDDDSNIQTVR----
--------SLWRGARELVSVVR-GESLHRR--SRHGLSRIRGGRTGRHLEALNI--DSEA
ASSALEAPLSQDLKKKSPDVLGLEILNKLASTLRSFFTALVKGFTSPNRRRADSGSLSSA
SKTLGAVLATNFFEALSFSGHS-TYAGLEMSLSVKCRYLGKVVDDMAALTFDSRRRSCYT
AMVNNFYVHGTFKELLTTFEATSQLLWTL---PYSLPLSDIDVGKKGEGGKLSHNTWLLD
TLQSYCRLLEYFVNSSFLLSATSASQTELLVQPVAVGLSIGLFPVPRDPEVFVRMLQSQV
LDVILPVWNHPMFCSCSPGFIASIISLVTHVYSGVGDVKRNHSNIVGSTNQRFMPPPPDE
ATIA-TIVEMGFSRARAEEALRRVETNSVEMAMEWLFSHADDPVQEDDELARALALSLGS
SSESTKAESAE-KTIDVLTEEGHVKKPPVDDILAASVKLFQSSDSVPFQLTDLLVTLCSQ
GKGDDRPKVISYLLQQLKLCPLDLSQDNCA-LSVLAHILALLLFEDVSTREIAAQNGIIS
TIIDILTNFKGRQELGKEIPVPKCISALLLILDQMVQSRPKVENIEGTQTASLPDSSGEQ
FPDTVLPKENKSNGNEKEPAMAFENILGKSTGFATIDESRKLLDIACDLIKQHVPAVVMQ
AVLQLCARLTKTHALALQFLEKGSLVALFNLPRTCFFPGYDSVVSAIVRH-LLEDPQTLQ
TAMELEIRQTLS--GNRQS-GRVSPRSFLTSLAPVIS-RDPMVFMKAAAAVCQIETSGGR
TVVVLS----K----EKEKSKSSSVE----------VGLSSNECVRIP--ESKPHDGPGK
CLKSHKKVPVNLTQVIDQLLEIVLKY--PLVKGQEDSEC-----DSTSMDIDEPTMKVKG
KSKVEEAGILEPESE-RSTGLVKVTFVLKLLSDILLMYGHAVGVILRRDSEMCQFRGSNQ
PS----GHSGIIHHVLHRLLPLSV----DKSAGPDDWRGKLSEKASWFLVVLCGRSGEGR
KRVTNELVKELMSFSNLESNSMKNSLLPDKRLFTFVDLVYSILSKNSSSGSLPGTGYSPD
IAKSMIDGGIIQWLTSILQVVDLDHPDAPKIVNLILKGLEGLT---------RAANASEQ
IFKSDGTEKKRSAGLNDRSDDQI-TAPSAAEAVAHD--------QNVGSQEAIRDTMDNA
LDQGTSQGDDRADNPNQSMEQDMRVEERGVMAQNPSMELGMDFMREEMGEGGVLHNPDQI
EMTFHVENRAHDDMGDEDDDMGDEGDEDED-DDEGEDEDEDIAEDGGGMMSLADTDVEDH
--DDVGFGDEYNDEMIDEDDDDFHENRVIEVRWREALDGLDHLQILGQPGFIDVAAEPFE
GVNVDDLFRLQSFERRRQTGRSSFERSATEVNGFQHPLLVRPPPSGDFVSMWSSSGNSAS
RDSETLPSGNLDVAHFYMFDAPILPYDHVPSSLFGDRLGGAAPPPLTDYSVGMGSLHLPG
RRVLGNGR-------WTDDGQPQGSAQAAAIAQAVEEQFLAQLCSVAPESSPVERQLQNS
GEQENKSDALASHDDPILTAGTDSTSQQIDSQEQENGNGIRAQQINDGALCEEEINVDSG
AQDTAEDLQANEPMLVQP--VSLTIMPNGLDCTVIEENATHDENVEIAQAFVNSSINSDA
AIQCESGADVPTSIHNVPVESMECNGSSNADGQ---PPNVELGDSGFETLNPGDSHASSI
YASADVDMGGTDAEGNQSEQ---------PTVSEDRRDEMLSTQNTEVAPDATQADQVSA
N--NEASGANTIDPTFLEALPEDLRAEVLASQQAQSVQPPAYAPPSAEDIDPEFLAALPP
DIQAEVLAQQRAQRV--AQQAEGQPVDMDNASIIATFPADLREEVLLTSSEAVLSALPS-
-------PLLAEAQILRDRA------MSHYQARSLFG----SSHRLNNRRNGLGFDQRPV
MDRGVGVTIGRRSVLTDSLKVKEIEGEPLLDGN-ALKALIRLLRLSQPLGKGLLQRLLLN
LCAHSVTRATLIY-------------LLLDMIKSEAEGSVGRPATLNSQ-----RLFGCH
SNTVYGRSQLLDGLPPLVFRRILEILTYLATNHSAVA----KMLFHFDQSVIPDSSSPVK
VHMNEKGKEKVIEGGPSPNSSGAQTGDVPLVLFLKLLNRP-LFLRSNAHLEQVMGLI---
-----------QVVVDTAASKLESQSQSEKG-------MADTQNLSTSEAPS--------
NTEKDAALVESDSNQQDKHADVNPCPSE---GKKNVDMYNIFLQ----------------
---LP--------------QSDLRNLCSL-LGREGLSDKMYMLAGEVVKKLAFIVPSHR-
---------KFFTLELSESAHALTGSAISEL--VTLQKTNMLGLSA----------GSMA
GAAILRVLQALSSLTSLNTLGDMDMENDVDQ--------------------------HDD
QATIWNLNTALE-------------------------------------PLWQELSNCIS
AAEMQLGQSSFSSNMSNINVAENLQGSSTSPPLPPGTQRLL---PFIEAFFVLCEKLQAN
ESFM-----------QQDHCNAT-AREVKESA--GCSASTSVKIGGDP--QRKYDGAITF
TRFTEKHRRLSNAFIRQNPGLLE-KSLSMMLKAPRLIDFDNKRAYF----------RSRI
RQQHDQHLSGPL-------------RISVRRAYILEDSYNQLRMRPTQDLKGRLNVQFQG
EEGI-----DAGGLTREWYQLLSRVIFDKGALLFTTVGNNAT------------------
---------------FQPNPNSVYQ--------TEHLSYFKFVGRVVGKALFDGQLLDVY
FTRSFYKHILGVKVTYHDIEAVDPDYYKNLK----------WML--ENDV--SDI-PDLT
FSMDADEEKHILYEKNEVTDYELKPGGRNIRVTEETKHEYVDLVAEHLLTNAIRPQINSF
LEGFNELVPRELISIF-----NDKELELLISGLPE-IDLDDLKANTEYT-GYTVASNVVQ
WFWEVVKAFNKEDMARLLQFVTGTSKVPLEGFKALQGISGPQRFQVHKA-----------
-----YGAPDRLPSAHTCFNQLDLPEYTSKEQLQER-----LLLAIHEAS----------
----EGFGFG-----------
>Glyma10g05620
M-----------------------------------------------------------
------------------------------------------------------------
------------------------------------------------------------
------------------GSRGQKRPEMVDELPADKRACSSLDFRPSTS-------NSSV
QTQMNSTVEA-----------------------HDHDMDTSSS-----------ASASSQ
SEGEPEKD---SAYG----------------------SCDSDDMEQHHSTLHEYHRQRL-
-----------------------------SSDHGK--------------------FKTII
SSLSGLTEPSLQ--LAVLTELCEVLSFCTEGSISSMTSDLLSPLLVKLAQHESNPDIML-
-FSIRAITYICDLYPRSAAFLVRHDAVTTLCQRL--------------------------
--------------------LAIEYQDVAEQCLQAL------------------------
-----------------------EKISREQPLA---------------------------
-----------CLQAGTIMAVLN------YIDFFSTSTQRVALA-----TVVNICKKLPS
ESPSPFMEAVPILCNLL-----------------------------QYEDR---------
--------------------------------------QLVENVATCLIKIVER------
------------------------------------------------------------
------------------------------------------------------------
------------------------------------------------------------
------------------------------------------------------------
--------------------------------------------VAQSSEMLDE------
--------------------------------------------------------LCN-
--------HGLIQQVTHLLSLN---------------------------GQTSLSPLIYN
GL------------------------IGLLVKLSS-----GS---LVAFRTLYELNISSI
LREILSTFDLSHGVSTSLLVGGH----CNRVYEALKLLNELL-------------PV---
-------------------------------------------RAKDEN-----------
------------DQL-MLDKES---------FLDNSPDLLRR------------------
------------------------------------------------------------
LGMDVF---------------P--------------------------------------
---------------------MLIQVFNSG------------------------------
-------------------------------------------ASLYVCYGSLSVMYKLV
SLSKSDMLVALLKNANIS--------SFL---AGVFTRKDHHMLMLA-------------
------------------------------------------------------------
------------LQIAEIILQ---------------------------------------
----------------------------NFSDDFLKLF----------------------
------VKEGVFFAIEALLTPER--------------SSKLMYPA---------------
-------------F----------------------------------------------
----------------------------------------------------GGIQLSLD
SSQKSSSR---------------------------DALKCLCFAFSTGQSPTSLEARNCK
LD-KDSLYN----------------LATHI------------------------------
------------------------------------------------------------
--KNKFL-----------------------------------------------------
------------------------------------------------------------
------------------------------------------APELFDSEKGLTGIL---
-------------------------------------QNLRALSNDLLSMS---------
------------------------------------------------------------
------------------------------------------------------------
------------------------------------------------------------
----------TDSGALAVH-----------------------------------------
---------------------EEKINNILYQIMDK---------LTGKEQVSTFEFIESG
VVKS--LVNCLSHGQYIREK------------KRVHGVCNYNLVIEKRFEALASVCLCAS
QPLSGETPLSMLIRNLQTA-----------------------------------------
--------------------------------------------------LASLEAFPIV
LSNGPKLRNSFATV-------PNGCSIPYPCLKVR-------------------FVKGEG
ETFLNDYTEDFHTVDPFSSVHSIERYLWPKV-----------------------------
---------------SAKGTEHARSSSVQV------------------------------
--------------------------------------VSQPESPSPLQSPS--------
------------------NASS---------VPVEIP--VILRTSDMMTD----------
---LP---------------ETQMEEAKLSQPRPG-------------QAVNENAGESS-
-------------------SSGTQGYAEQEL--QMNTEPNSKLEKQ------HPASCSNE
AGQKLDFYLEGQHLDHKLTLYQAILHHIIKKNAD-----------------------SFS
SAKLWSQVHIITYRRDVESEDVIPPECHSSPQHFS-----------------------DE
KVLAYYQHTPFFSDMFSCELVSDLEMSS-------PIYDILFLLKSLESMNRIIFHLMSR
ERICAFAQGKVDNLDSLKITVPS-VPQIEFVS----------------------------
SKLTEKLEQQMRDSLAVSICGMPLWCNQLMASCPFLFSFEARCKYFRLAAFG----QPQV
QP--SHNGSGTVSDRRLSPGGLPRKKFLVHRDRILESAAQMMDLHASN--KVVLEVEYDE
EVGT------GLGPTLEFYTLVCQEFQKSGLAMWREDDSSFTL----------------K
TNLQAEEIGVHSFYGLFPRPWSSMQDTSGGIQFSEVTKNFFLLGQVVAKALQDGRILDLH
FSKAFYKLILGKELSLYDIQSFDPGLGKVLQEFQALVMRKKFMESVSGGN--SELQYGLS
FRDMSIEDLCLDFTLPGFPDIVLASGTDHTMVNMRNLEDYVSLIVDATVRSGVSRQVEAF
KSGFNQVFSIDHLRIF-----NEEELERMLCGEYDSWAVNEFGDHIKFDHGYTASSPPIV
NLLEIVREFDNGQRRAFLQFVTGAPRLPPGGLASLN-----PKLTIVRKHCS--------
-----NRADTDLPSVMTCANYLKLPPYSSKERMKEK-----LLYAITEGQ----------
----GSFHLS-----------
>Glyma11g11490
METR-----SRKRAEASSAAPSSPSSGPTT---RSSK-----------------------
------------------------------------------------------------
----------------RARLSSSSSASAA--------VNTRSRASNTKEPLPPKNPP---
----PPL-PPMDSANESSGSRRDRRN--NKENSSDKGKEKEHDVRIRDR-------DA--
--ALNMDGSG-GD------------------EDDDNDNDSEGGVGILHQ---NLTSASSA
LQGLLRKL-----------------------------GAGLDDL----------------
-----------------LPSSAM-GSASSSHQSGR--------------------LKKIL
FGLRADGEEGRQ--VEALTQLCEMLSIGTEESLSTFSVDSFVPVLVGLLNHESNPDIML-
-LAARALTHLCDVLPSSCAAVVHYGAVSIFCARL--------------------------
--------------------LTIEYMDLAEQSLQAL------------------------
-----------------------KKISLEHPTA---------------------------
-----------CLRAGALMAVLS------YLDFFSTGVQRVALS-----TAANMCKKLPS
DAADFVMEAVPLLTNLL-----------------------------QYHDS---------
--------------------------------------KVLEHASVCLTRIAEA------
------------------------------------------------------------
------------------------------------------------------------
------------------------------------------------------------
------------------------------------------------------------
--------------------------------------------FASSPDKLDE------
--------------------------------------------------------LCN-
--------HGLVTQATSLISNSS-----------------------SGGGQASLSTPTYT
GL------------------------IRLLSTCAS-----GS---PLGAKTLLLLGISGI
LKDILSGSGVSSNASVSPALSRP----PEQIFEIVNLANELL-------------PPLPH
GTISLPIISNMFLKGPIVKKS-PSGSSG---------------KQEDTN---------GN
VPE-------------ISAREK---------LLNDQPELLKQ------------------
------------------------------------------------------------
FAMDLL---------------P--------------------------------------
---------------------VLIQIYGSS------------------------------
-------------------------------------------VNGPVRHKCLSVIGKLM
YFSTAEMIQSLLSVTNIS--------SFL---AGVLAWKDPHVLLPA-------------
------------------------------------------------------------
------------LKIAEILME---------------------------------------
----------------------------KLPGTFSKMF----------------------
------IREGVVHAVDQLILASN--------------STNISTQA---------------
------------------------------------------------------------
----------------------------------------------------SPAEKDND
SISGASSRSRRYRRR---------SGNSNPDGNPLDDLKT-PVSVNVGSPPSSVDMPTLN
SSIRLSVST----------------AAKAF------------------------------
------------------------------------------------------------
--KDKYF-----------------------------------------------------
------------------------------------------------------------
------------------------------------------PSDPGAAEVGITDDL---
-------------------------------------LHLKNLCMKLNAGD---------
------------------------------------------------------------
------------------------------------------------------------
------------------------------------------------------------
----------DEQRTNGKGE----------------------------------------
---SKTSGFGP----------EEYLIGIIANMLKE---------LGKGDGVSTFEFIGSG
VVAA--LLNYFSCGYFSKDR------------PLEAHLPKLRQQALTRFKLFIAVALPST
IEVGTVAPMTVLVQKLQNA-----------------------------------------
--------------------------------------------------LSSLERFPVV
LSHSSRSSSGSARL-------SSGLSALSQPFKLR-------------------LCRAQG
EKSLRDYSSNVVLVDPLASLAAIEEFVWPRIQRSESGQ--K-------------------
---------------STVATGNSESGTTPA---GAGVSSP------TTRRHST-------
-------RSRSSVNIGDTSRKEITQDKSTSSSKGKGKVVLKPAQE-EARGPQTR------
NATRRRAALDKDAQMKPVNADSTSEDEDLDISPVEIDEALVIEDDDISDDEDDDHEDVLR
DDSLPVC---SPDKVHDVKLGDLAEESNVAPATSD-------------GQANAASGSSSK
AGTVRGSDSTDFRSGYNSSSRGAMSFAAAAM--AGLGSANSRGIRGGRDRLGRPLFGSSN
DPPKLIFTAGGKQLNRHLTIYQAIQRQLVL--DD------------DERFAGSSDYVSSD
GSRLWGDIYTITYHRAENQTDRTPPGGSTSNASKSCKSG----------------SVSNS
SSEAKLHQTSVLDSILQGELPCELEKSN-------PTYNILALLRVLEGLNQLASRLRAQ
VVTDSFAEGKILDLDELSVTSGARVPTEEFIS----------------------------
SKLTPKLARQIQDALALCSGSLPSWCYQLSKACPFLFPFETRRQYFYSTAFGLSRALYRL
QQQQGADGHGSTNEREVRVGRLQRQKVRVSRNRILDSAAKVMELYSSQ--KAVLEVEYFG
EVGT------GLGPTLEFYTLLSHDLQKIILEMWRSGSSEKYQMKIDGDEKKMKRSEGS-
--FVGDGELVQAPLGLFPRPWSANADASEGTQFFKVIEYFRLLGRVMAKALQDGRLLDLP
MSVAFYKLVLGQELDLHDILFIDAELGKTLQELNALVCRKHYIQSTGGSY--TDTFANLH
FRGAPIEDLCLDFTLPGYPEYILKPGDE--IVDINNLEEYISMVVEATVKTGIMRQMEAF
RAGFNQVFDISSLQIF-----SPQELDYLLCGRRELWKTETLADHIKFDHGYTAKSPAIV
NLLGIMGEFTPEQQRAFCQFVTGAPRLPPGGLAVLN-----PKLTIVRKLSSSAANASSN
GNGPSELADDDLPSVMTCANYLKLPPYSTKEIMYKK-----LLYAISEGQ----------
----GSFDLS-----------
>Glyma12g03640
METR-----SRKRAEASSAAPSSPSSGPTT---RSSK-----------------------
------------------------------------------------------------
----------------RARLSSSSSASAAAAAASVSSVNTRSRSSRTKEPLPPKNP----
--------PPMDSANESSGSRRDRRN----KDNSDKGKEKEHDVRIRDR-------DADR
GLALNMDGGG-----------------------DDDDNDSEGGVGILHQ---NLTSASSA
LQGLLRKL-----------------------------GAGLDDL----------------
-----------------LPSSAM-GSASSSHQSGR--------------------LKKIL
FGLRADGEEGRQ--VEALTQLCEMLSIGTEESLSTFSVDSFVPVLVGLLNHESNPDIML-
-LAARALTHLCDVLPSSCAAVVHYGAVSIFCARL--------------------------
--------------------LTIEYMDLAEQSLQAL------------------------
-----------------------KKISQEHPTA---------------------------
-----------CLRAGALMAVLS------YLDFFSTGVQRVALS-----TAANMCKKLPS
DAADFVMEAVPLLTNLL-----------------------------QYHDS---------
--------------------------------------KVLEHASVCLTRIAEA------
------------------------------------------------------------
------------------------------------------------------------
------------------------------------------------------------
------------------------------------------------------------
--------------------------------------------FASSPDKLDE------
--------------------------------------------------------LCN-
--------HGLVTQAASLISNSS-----------------------SGGGQASLSTPTYT
GL------------------------IRLLSTCAS-----GS---PLGAKTLLLLGISGI
LKDILSGSGVSSKASVSPALSRP----PEQIFEIVNLTNELL-------------PPLPH
GTISLPIISNMFLKGPIVKKS-PAGSSG---------------KQEDTN---------GN
VPE-------------ISAREK---------LLNDQPELLKQ------------------
------------------------------------------------------------
FAMDLL---------------P--------------------------------------
---------------------VLIQIYGSS------------------------------
-------------------------------------------VNGPVRHKCLSVIGKLM
YFSTAEMIQSLLSVTNIS--------SFL---AGVLAWKDPHVLLPA-------------
------------------------------------------------------------
------------LKIAEILME---------------------------------------
----------------------------KLPGTFSKMF----------------------
------IREGVVHAVDQLILTGN--------------STNISTQA---------------
------------------------------------------------------------
----------------------------------------------------SSAEKDND
SISGASSRSRRYRRR---------SGNSNPDGNPLDDLKT-PVSVNVGSPPNSVDMPTVN
SSIRLSVST----------------AAKAF------------------------------
------------------------------------------------------------
--KDKYF-----------------------------------------------------
------------------------------------------------------------
------------------------------------------PSDPGAAEVGITDDL---
-------------------------------------LHLKNLCMKLNAGA---------
------------------------------------------------------------
------------------------------------------------------------
------------------------------------------------------------
----------DEQRTNGKGK----------------------------------------
---SKTSGFGL----------EEYLIGIIADMLKE---------LGKGDGVSTFEFIGSG
VVAA--LLNYFSCGYFSKDR------------PLETHLPKLRQQALTRFKLFIAVALPST
TEDGTVAPMTVLVQKLQNA-----------------------------------------
--------------------------------------------------LSSLERFPVV
LSHSSRSSSGSARL-------SSGLSALSQPFKLR-------------------LCRAQG
ERSLRDYSSNVVLVDPLASLAAIEEFVWPRIQRSELGQ--K-------------------
---------------STVPAGNSESGTTPT---GAGVSSP------TTHRHST-------
-------RSRSSVNIGDTSRKEISQDKSTSSSKGKGKAVLKPAQE-EARGPQTR------
NATRRREALDKDAQIKPVNGDSTSEDEDLDISPVEIDEALVIEDDDISDDEDDDHDDVLR
DDSLPVC---SPDKVHDVKLGDIVEESNVAPATSDG------------GQTNAASGSSSK
AGTVRGSDSADFRSGYTSSSRGAMSFAAAAM--AGLGSANSRGIRGGRDRLGRPLFGSSN
DPPKLIFTAGGKQLNRHLTIYQAIQRQLVLDEDD------------EERFAGSSDYVSSD
GSRLWGDIYTITYQRAENQTDRTPPGGSTSNASKSGKSG----------------SVLNS
SSEDKLNQTSVLDSILQGELPCELEKSN-------PTYNILALLRVLEGLNQLASRLRAQ
VVTDSFAEGKILDLVELSFTSGARVPTEEFIS----------------------------
SKLTPKLARQIQDALALCSGSLPSWCYQLSKACPFLFPFETRRQYFYSTAFGLSRALYRL
QQQQGADGHGSTNEREVRVGRLQRQKVRVSRNRILDSAAKVMELYSSQ--KAVLEVEYFG
EVGT------GLGPTLEFYTLLSHDLQKVVLQMWRSGSSEKYQMEIDGDEKKMKNSEGS-
--FVGDGELVQAPLGLFPRPWPANADASEGTQIFKVIEYFRLLGRVMAKALQDGRLLDLP
LSVAFYKLVLGQELDLHDILFIDAELGKTLQELNALVCRKCFIESIGGSY--TDTFANLH
FRGAPIEDLCLDFTLPGYPEYILKPGDE--IVDINNLEEYISMVVEATVKTGIMRQMEAF
RAGFNQVFDISSLQIF-----SPQELDYLLCGRRELWKTETLADHIKFDHGYTAKSPAIV
NLLEIMGEFTPEQQRAFCQFVTGAPRLPPGGLAVLN-----PKLTIVRKLSSSAANASSN
GNGPSELADDDLPSVMTCANYLKLPPYSTKEIMYKK-----LLYAISEGQ----------
----GSFDLS-----------
>Glyma13g19981
M-----------------------------------------------------------
------------------------------------------------------------
------------------------------------------------------------
------------------GSRGQKRPEMVDELPADKRACTSLDFRPSTS-------NSSV
QTQMNSTVEA-----------------------HDHDMDTSSS-----------ASASSQ
SEGEPEKD---SAYG----------------------SCDSDDMEQHHSTLREYHRQRL-
-----------------------------SSDHGK--------------------FKNII
YSLSGQSEPSSQ--LAVLTELCEVLSFCTEGSISSMTSDLLSPLLVKLAQNESNPDIML-
-FSIRAITYICDLYPRSAAFLVHHDAVPTLCQRL--------------------------
--------------------LAIEYQDVAEQCLQAL------------------------
-----------------------EKISREQPLA---------------------------
-----------CLQAGAIMAVLN------YIDFFSTSIQRVALS-----TVVNICKKLPS
ESPSPFMEAVPILCNLL-----------------------------QYEDR---------
--------------------------------------QLVENVATCLIKIVER------
------------------------------------------------------------
------------------------------------------------------------
------------------------------------------------------------
------------------------------------------------------------
--------------------------------------------VVQSSEMLDE------
--------------------------------------------------------LCN-
--------HGLIPQVTHLLSLN---------------------------GRTSLSPLIYN
GL------------------------IGLLVKLSS-----GS---LVAFRTLYELNISSI
LREILSTFDLSHGVSTSQHVGGH----CNQVYEALKLLNELL-------------PV---
-------------------------------------------QAKDQN-----------
------------DQL-MLNKES---------FLESSPDLLQR------------------
------------------------------------------------------------
LGMDVF---------------P--------------------------------------
---------------------MLIKVFNSG------------------------------
-------------------------------------------ASIYVCHGCLSVMYKLV
SLRKSDMLVELLKNANIS--------SFL---AGVFTQKDHHMLMLA-------------
------------------------------------------------------------
------------LQIAEIILQ---------------------------------------
----------------------------NFSDNFLKLF----------------------
------VKEGVFFAIDALLTPER--------------SSKLMYPA---------------
-------------F----------------------------------------------
----------------------------------------------------GGIQLSLD
CSQKSSSR---------------------------DTLKCLCYAFSTSQSPTSSETRNCK
LD-KDSLYN----------------LAEHI------------------------------
------------------------------------------------------------
--KNKFL-----------------------------------------------------
------------------------------------------------------------
------------------------------------------APELFDSEKGLTDIL---
-------------------------------------QNLRALSNDLLSMS---------
------------------------------------------------------------
------------------------------------------------------------
------------------------------------------------------------
----------TDNGALGVH-----------------------------------------
---------------------EEKINNILYQIMDK---------LTGKEQVSTFEFIESG
VVKS--LINCLSHGQYIREN------------KGVQGVCYYNPVIEKRFEALASVCLCAS
QHLSSEKPLSMLIRNLQTA-----------------------------------------
--------------------------------------------------LTSLEAFPIV
LSNGPKLRNSFASV-------PNGCSIPYPCLKVH-------------------FVKGEG
ETFLNDYTEYFHTVDPFSSVHSIERYLWPKV-----------------------------
---------------SAKSTEHTKSSSIQV------------------------------
--------------------------------------VLQPESP-PLQSPS--------
------------------NASS---------VPVEIP--VILGTPDRMTD----------
---LP---------------EPQKEEPKLSQPRRG-------------QAVDENVGESS-
-------------------SSGTQGYAEQEL--QMNAEPNSKLEKQ------HPASCSNE
AGQKLVFYLEGQRLDPKLTLYQAILRNAIKQNAD-----------------------SFS
SAKLWSQVHIITYRRDVESEDILPPECYSSPQHFS-----------------------DE
KVLSYYQHTPFFSDMFSCELVSDLEKSS-------PTYDILFLLKSLESMNRIIFHLMSR
ERICAFAKGKVDNLDSLEITVPS-VPQFEFVS----------------------------
SKLTEKLEQQMRDSLAVSIGGMPLWCNQLMASCPFLFSFEARCKYFKLEAFG----QPQV
QPHISHNGSGTVSDRRLGPGGLPRKKFLVHRDRILESAAQMMDLHASN--KVVLEVEYDE
EVGT------GLGPTLEFYTLVCQEFQKSGLGMWREDASSFTL----------------K
TNMEAEDIGTHSFYGLFPRPWSSMQDTSGGIQFSEVIKNFFLLGQVVAKALQDGRILDLH
FSKAFYKLILGKELSLYDIQSFDPGLGKVLQEFQALVIRKKFVESVSGGN--SELQHGLS
FRDTRIEDLCLDFTLPGFPDIVLASGTDHTMVNTRNLEDYVSLIVDATVRSGVSRQVEAF
KSGFNQVFSIDHLRIF-----NEEELERMLCGECDSWAVNELGDHIKFDHGYTASSPPII
NLLEIVREFDNEQRRAFLQFVTGAPRLPPGGLASLN-----PKLTIVRKHCS--------
-----NRADTDLPSVMTCANYLKLPPYSSKERMKEK-----LLYAITEGQ----------
----GSFHLS-----------
>Glyma14g36180
MTTLRSSWPSRLRQLLSSEGAIGPSVKVDTEPPPMVKAFIEKIIQCPLQDIAIPLSGFRW
EYNKGNFHHWRLLLLHFDTYFKTYLSCRNDLTLLDN-LEDDSPLPKHAILQILRVLQIIL
ENCPNKSSFDGLE-HFKLLLASTDPEILI------ATLETLSALVKINP---SKLHGSTK
MICCGSVNSYLLSLAQGWGSKEEGLGLYSCVMANEKVQDEALCLFPSE-EIGHDQSNCRM
GTTLYFELHG-PSAQSKEHSADAVSPGSTVIHMPDLHLRKEDDLSLMKQCIEQFSVPSEL
RFSLLTRIRYARAFRSPRICRLYSRICLLSFIVLVQSGDAQEELVSFFANEPEYTNELIR
IVRSEEVISGSIRTLAMLALGAQLAAYTSSHHRARILSGSSLTFAGGNRMILLNVLQRAI
LSLKSSNDPSSLAFVEALLQFYLLHVVSTSTSGNNIRGSGMVPTFLPLLEDFDPTHIHLV
CFAVKTLQKLMDYSSSAVSLFKELGGIELLAQRLQKEVHRVIGLVGETDN--------IM
LTGESLRY--STDQLYSQ-------KRLIKVSLKALGSATYAPANSTRSQHSQDSSLPVT
LRLIFQNVDKFGGDIYYSAVTVMSEIIHKDPTCFSALHEMGLPDAFLLSVGSEILPSSKA
LTCIPNGLGAICLNAKGLEAVRESSSLRFLIDIFTSKKYILAMN-EAIVPLANAVEELLR
HVSTLRSSSVDIIIEIIHKIASFGDGNGTG-FSGK--A-EGTAMETDSENK---------
-EKEGHCCIVGTSYSAIEGISDEQFIQLCVFHLMVLIHRTMENAETCRLFVEKSGIEALL
NLLLRPTIAQSSDGMSIALHSTMVFKGFAQHHSIPLAHAFCSSLREHL---KKALAGLGA
ASEPLLLDPRMTTD----GAIFSSLFLVEFLLFLAAPKDNRWVTALLTEFGNGGKDVLED
IGRVHREVLWQIALLENRKPEIEEDGACT-SDLQQAEGDASETEEQRLNSFRQFLD---P
LLRRRT--SGWSIESQFFNLINLYRDLGRSTGSQHRSNLV--GP---RSSSSNQVQHSGS
DDNSGTADKKESDKQRPYYTSCCDMVRSLSFHITHLFQELGKVMLLPSRRRDDVVNVSPA
SKSVASTFASIAFDHMNYGGRCVNLSGTEESISTKCRYFGKVIDFMDNVLM-ERPDSCNP
IMLNCLYGRGVIETVLTTFEATSQLLFTVNRAPAS-PMDTDDANAKQDDKEDTDNSWIYG
SLASYGKLMDHLVTSSFILSSFT---KHLLAQPLT----NGNTAFPRDAETFVKVLQSRV
LKTVLPVWTHPQFVDCSYEFISTVISIIRHVYTGVEVKNVN-----GSGGARITGPPPNE
TTIS-TIVEMGFSRSRAEEALRQVGSNSVELAMEWLFSHPEE-IQEDDELARALAMSLGN
SESDAKDAVAN-DNALQLEEEM-VLLPPVDELLSTCTKLLSK-EPLAFPVRDLLVMICSH
DDGHHRSNVVSFIVERIKECGLVPSNGNVATLAALFHVLALILNEDAVAREAASTSGLIK
IASDLLYQWDSSLDSREKQQVPKWVTAAFLALDRLLQVDQK-----------LNSEIAEQ
LKKEAVNSQQTSITIDEDRQNKLQSALGLSMKYADIHEQKRLVEVACSCMNNQLPSDTMH
AILLLCSNLTRNHSVALTFLDAGGLNLLLSLPTSSLFPGFDNVAASIVRH-VLEDPQTLQ
QAMESEIKHSLAVASNRHPNGRVNPHNFLLNLASVIY-RDPVIFMLAAQSVCQVEMVGER
PYIVLLKDRDKDKAREKEKDKDKTLEKDKVQNSDGKVVLGNTNTAPTGNGHGKIQDSNTK
SAKGHRKPNQSFINVIELLLESICTFV-PPLKDDIASNVLPGTPASTDMDIDVSVVKGKG
KAVATVSDGNETGSQVASASLAKIVFILKLLTEILLLYSSSVHVLLRRDAEISCIRGSYQ
KSPAGLSMGWIFSHILHNFLPYSRNSKKDKKA-DGDWRQKLATRANQFIVGACVRSTEAR
KRVFGEISYIINEF--VDSCHDI--KRPGNEIQVFVDLLNDVLAARTPAGS----YISAE
ASTTFIDAGLVKSFTCTLQVLDLDHAGSSEVATGIIKALELVTNEHVHSVHSSAGKGDNS
TKPSVLSQPGRTNNIGELSQSME-TSQANPDSLQVDHVGSYAV-HSYGGSEAVTDDMEHD
QDLDGSFVPANEDDYMHENSEDARNLENGM------ENVGLQFEIQPHGQ----------
------ENLDEDD--DEDDDMSGDEGEDVDEDDDDEEEHNDLE--EVHHLPHPDTDQDEH
EIDDEDFDDEVMEEDDEDDEED-------------------------EDGVILRLEEGIN
GINVFD--HIEVFGRDNSFANEALHVMPVEVFGSR-----RPGRTTSIYSLLGRTGDAAV
PSRHPLLLE--------------------P-SSFPPP-TGQSDSSMENNSVGLDNIF---
-RSLRSGRHGHRLHLWTDNNQQSGGTNTAVVPQGLEELLVTQLRRPTPEKS---------
------------SNQNIAEAGSH--------------GKIGTTQAQDAGGARPEVPVESN
A---ILEISTITP-SIDNS-NNADVRPAGTGPSHTNVSNTQSRAVEMQFE------HTDG
A------------VRDIEAVSQESSGSGATFGESLRSLEVEIGSA--------DGHDDGG
ERLVSADRMAGDSQAARTRRANTPLSHFSPVVGRDVSLHSVTEVSENSSRDADQQGPAAE
QQVNSDAGSGAIDPAFLDALPEELRAEVLSAQQGQVAQPSNVESQNTGDIDPEFLAALPA
DIRAEVLAQQQAQRLHQSQELEGQPVEMDTVSIIATFPSDLREEVLLTSPDTILANLTP-
-------ALVAEANMLRER-------FAHRYSRTLFGMYPRSRRGETSRREGIG----SG
LDGAGGTISSRRSS---GVKVVEADGAPLVDTE-ALHAMIRLFRVVQPLYKGQLQRLLLN
LCAHSETRTSLVK-------------ILMDLLMLD----VKRPVSYFSKVEPPYRLYGCQ
SNVMYSRPQSFDGVPPLLSRRILGILTYLARNHLYVA----KFLLQCRLS-HPAIKEPDD
---PRGKAVMVVE--DEVNISESNDGYIAIAMLLGLLNQP-LYLRSIAHLEQLLDLL---
-----------DVIIDSAGNKSS--GKSLIP-----TNPSSAPQISAAEADA--------
NADSNNLPSADDASKV--DGSSKPTVSG---INVECELHGVLSN----------------
---LP--------------KAELRLLCSL-LAQEGLSDNAYNLVAEVMKKLVAIAPTHC-
---------ELFVTELAEAVQKLTSSAMNEL--RVFSEAMKALLST----------SSTD
GAAILRVLQALSSLVTLLTEKENDRGTPA-------------------------------
LSEVWEINSALE-------------------------------------PLWHELSCCIS
KIESYSESASEFSTSSSTFVS---KPSGVMPPLPAGSQNIL---PYIESFFVVCEKLHPA
QPGA-----------SHDSSIPV-ISDVEYAT----TSVTPQKASGTA--VKVDEKHMPF
VRFSEKHRKLLNAFIRQNPGLLE-KSFSLMLKVPRFIDFDNKRAHF----------RSKI
KHQHDHHHS-PL-------------RISVRRAYVLEDSYNQLRMRSTQDLKGRLTVHFQG
EEGI-----DAGGLTREWYQLLSRVIFDKGALLFTTVGNEST------------------
---------------FQPNPNSVYQ--------TEHLSYFKFVGRVVGKALFDGQLLDVH
FTRSFYKHILGVKVTYHDIEAIDPDYFKNLK----------WML--ENDI--SDV-LDLT
FSIDADEEKLILYERTEVTDYELIPGGRNIKVTEENKHQYVDLVAEHRLTTAIRPQINYF
LEGFIELIPRELISIF-----NDKELELLISGLPD-IDLDDLRANTEYS-GYSAASPVIQ
WFWEVVQGLSKEDKARLLQFVTGTSKVPLEGFSALQGISGSQKFQIHKA-----------
-----YGSPDHLPSAHTCFNQLDLPEYPSKQHLEER-----LLLAIHEAS----------
----EGFGFG-----------
>Glyma15g14591
M-----------------------------------------------------------
------------------------------------------------------------
------------------------------------------------------------
------------------------------------------------------------
------------------------------------------------------------
------------------------------------------------------------
------------------------------------------------------------
------------------------------------------------------------
------------------------------------------------------------
------------------------------------------------------------
------------------------------------------------------------
--------------------------------FFSG------------------------
------------------------------------------------------------
------------------------------------------------------------
------------------------------------------------------------
------------------------------------------------------------
------------------------------------------------------------
------------------------------------------------------------
--------------------------------------------DSSTRKRVDLGGRSSK
ER--------------------------------------------------DR------
------------------------------------------------------------
--------------------------NNLLEQTRL----------ERNRRMWLRQQNSAA
LR-------------------------IQKCFRGRKVVRTE-------------------
------------------------------------------------------------
-----------------------------------QSKLREK------------------
------------------------------------------------------------
------------------------------------------------------------
----------------------FLSIYGKN------------------------------
-----CQNLDRN------------------------------------------------
--------------------------AYA-------------------------------
------------------------------------------------------------
-------------------------------------------PGS--------------
----------------------------DFLRQFLYFF----------------------
------------------------------------------------------------
------------------------------------------------------------
------------------------------------------------------------
------------------------------------------------------------
-------------------------NAENI------------------------------
------------------------------------------------------------
--DD--F-----------------------------------------------------
------------------------------------------------------------
------------------------------------------------------------
-------------------------------------LILVQICRMLQRFV---------
------------------------------------------------------------
------------------------------------------------------------
------------------------------------------------------------
------------------------------------------------------------
--------------------------------------------QDSGDVVRLFAGVDYS
STCA--LVNYRVKQFV-----------YTCICAVHQNRNKLKDQLLLTPKDFNASAIPL-
--------LEILVLLIDPKLPWSCKTVVSLSQNNAFGL--L--------REIIL----TG
KDNAENCIYSEK--------------------------------------GSSLECVLTV
VMCHIGQKPCICS----------------------------------------------H
TDPLYSFSSQILTIPFLWH-------VFPNLK----------------------------
------------------------------------------------------------
-------------------------------------QVFAKQGLSQHYVHQMAT-----
WVPNLISSLPKDISDE--------------------------------------------
---FPT---------YACLLGNILETGGFALSRPDCSFDMAIDLAAVITFLLESHPSLT-
--RSDGRESSSIAEDEMTGEDEVMEVALDR-------KLNQQICNA----------IDTR
FLLQLTNILFGDFSSANSSDHEPDDKEVAAVGAVCGFLYVIFNTLPLEKIMTVLAYRTEL
VPILWNFMKRCHENEKWSSLSERL-------SYLSGDAPGWLLPLAVFCPVYKHMLMIVD
NEEYYEQEKPLSLK----------DIRSLIILLRQALWQLM-WVNHTTSANSV-------
------------------KSVPV-SPAIKKQS-EAIQQRVSIVVSELLSQLQDWNNRRQF
TSPTDFHADGVNDFFISQAVMENTQANEILKQAAFLIPFTSRVKIL----------TSQL
AAARQRHGSQAV---------YTRNRFRIRRNHILEDAYNQMSQLSEDDLRGLIRVAFVN
ELGVEEAGIDGGGIFKDFMENITRAAFDVQYGLFKETADYL-------------------
---------------LYPNPGSGMI-------HEQHLQFFHFLGTLLAKAMFEGILVDLP
FATFFLSKLKQKHNYLNDLPSLDPELYRHLI----------FLKHYERDI--SE--LELY
FVI-------VNNEYGEQTEEELLPGGKNLRVTNENVITFIHLVANHRLNFQIRQQSSHF
LRGFQQLIQKDWIDMF-----NEHELQLLISGSLDSLDVDDLRQHTNYAGGYHSDHHVIE
MFWEVLKGFSLENKKKFLKFVTGCSRGPLLGFQYLE-----PLFCIQRAGSNDP------
-----DEALDRLPTSATCMNLLKLPPYKSKEQLETK-----LLYAINADA----------
-----GFDLS-----------
>Glyma17g01210
M-----------------------------------------------------------
------------------------------------------------------------
-----------------------------------SVIETPA------------------
------------------------------------------------------------
------------------------------------------------------------
------------------------------------------------------------
-----------------------------VHHRSG-------------------------
------------------------------------------------------------
------------------------------------------------------------
------------------------------------------------------------
------------------------------------------------------------
------------------------------------------------------------
----------------------------------------------GSTDH---------
------------------------------------------------------------
------------------------------------------------------------
------------------------------------------------------------
------------------------------------------------------------
------------------------------------------------------------
--------------------------------------------RHPSKRKFDD------
------------------------------------------------------------
------------------------------------------------------------
------------------------------------------------------------
------------------------------------------------------------
---------------------------------------------EDDE-----------
------------------------------------------------------------
------------------------------------------------------------
DFSDLV------------------------------------------------------
------------------------------------------------------------
-----CVRMRKD------------------------------------------------
------------------------------------------------------------
------------------------------------------------------------
------------------------------------------------------------
------------------------------------------------------------
------------------------------------------------------------
------------------------------------------------------------
------------------------------------------------------------
------------------------------------------------------------
-------------------------EAKAV------------------------------
------------------------------------------------------------
--NS--------------------------------------------------------
------------------------------------------------------------
------------------------------------------------------------
---------------WSA-------------------------------SS---------
------------------------------------------------------------
------------------------------------------------------------
------------------------------------------------------------
----------SDAGGCSALQ----------------------------------------
------------------------------------------------------------
-----------------RQQ----------------------------------------
------------------------------------------------------------
--------------------------------------------------RSHIQFFVRM
MCGGN--------------------TIVMQAFPED------------------------S
VKSIHERIQSMKGIPLFEQR-----LIYRGKQ------------LQWEQ-----------
---------------TLAECSIQNDANLQLVGRMRSTEHP-QAWQVINDMVSLVYRLCCG
ETVHDSLKTIKGLITSYLNMTPRIDNDSASGYFQIFMSSSAPAVLVMLYVSPYA------
-------------------------------GNKDCADSSVRHF----------------
---LSSCRTTLSKALHGQCARVVLEFCKL-LRRVGCQDPLYLYCRSAFGSLLETAGVSYA
ASASGNVKGLVSIQDIFPFVRDLASSLLRDLDLSMVSPTAVGPLSN----------DVGD
FSAFLMPLRTGIKEQQAVKNAMPQDKRHKDL-----------------LLAEEIEHLHGL
YIQLLNKIDQCLQKMDQNLTGR---------EMMEGDN---------LYPAWSHYLSILK
--ELY-------------------QISKLYDGAEEKLWSIL-------------------
----------------------------------TRQRSVLCLLIVRY------------
AKRTDEH--------------------QWILEHRCVTNFESRRHL-----------AMMM
FPEVKEDYEELH-------------EMLIDRSQLLTESFEYIARAEPESLHAGLFMEFKN
EEAT------GPGVLREWFLLVCQAIFNPQNALFVACPNDQRR-----------------
---------------FFPNPASKVH--------PLHLEYFSFAGRVIALALMHRVQVGIV
FDRVFFLQLAGNYIAIEDIRDADPYLYTSCK----------QILDMDADFIDSDA-LGLT
FVR-------EVEELGQRKVVELCPGGKNLVVNSKNRDKYVDLLIQDRFVTSISEQVSHF
AKGFADILSNSKFQQYFFQSLDLEDLDWMLHGSEDTISVEDWKAHTEYN-GYKDTDIHIS
WFWEIVERMTADQRKVLLFFWTSVKYLPVEGFRGLA-----SRLYIYRS-----------
-----LEPGDRLPSSHTCFFRLCFPAYSSIAVMKDR-----LEVITQEHI----------
-----GCSFGTW---------
>Glyma17g04180
M-----------------------------------------------------------
------------------------------------------------------------
------------------------------------------------------------
------------------------------------------------------------
------------------------------------------------------------
------------------------------------------------------------
------------------------------------------------------------
------------------------------------------------------------
------------------------------------------------------------
------------------------------------------------------------
------------------------------------------------------------
--------------------------------FFSG------------------------
------------------------------------------------------------
------------------------------------------------------------
------------------------------------------------------------
------------------------------------------------------------
------------------------------------------------------------
------------------------------------------------------------
--------------------------------------------DPFTRKRVDLGGRSSK
ER--------------------------------------------------DR------
------------------------------------------------------------
--------------------------KNLLEQTRV----------ERNRRLWLRQQNSAV
LK-------------------------IQKCFRGRKAVRTE-------------------
------------------------------------------------------------
-----------------------------------QSKLREQ------------------
------------------------------------------------------------
------------------------------------------------------------
----------------------FYKIYGKY------------------------------
-----CQNVDRN------------------------------------------------
--------------------------SFG-------------------------------
------------------------------------------------------------
-------------------------------------------PDS--------------
----------------------------NFLCQFLYFF----------------------
------------------------------------------------------------
------------------------------------------------------------
------------------------------------------------------------
------------------------------------------------------------
-------------------------KAENI------------------------------
------------------------------------------------------------
--ED--F-----------------------------------------------------
------------------------------------------------------------
------------------------------------------------------------
-------------------------------------LVLVQICRLLWWSV---------
------------------------------------------------------------
------------------------------------------------------------
------------------------------------------------------------
------------------------------------------------------------
--------------------------------------------QDNGDVVKLFAGVDYS
STRA--LVNYRVKLFV-----------QACICALHQNRNQLKDQLLLTPEELNVSAIPL-
--------LEVLVLLIDPKLPWSCNLVQYLIQNNGVGL--L--------REIVL----TG
KDNAENCFSIGK--------------------------------------GSSLERVLIA
VISHVGQKPCICS----------------------------------------------H
INPRYSSASQIITIPFLWH-------LFPNLQ----------------------------
------------------------------------------------------------
-------------------------------------QIFAANNLNQCYIHQMAK-----
FGQNLIKLLPKDISNE--------------------------------------------
---FPS---------HACMLGNVLETAGIALSHPNCSFDMAVDLVAVTTFLLEALPSLK-
--TSNSRESSVIAKDDMIEDDEVMEIALDS-------KLEQQIYNA----------INPR
FLLQLTNILFKEISSVNGSDYGPNDRDVTAVDGVCGFLNVTFNKLPLERIMTVLAYRTEL
VPTLWNFMKQCHENQKWS-------------SHLSNDAPGWLLPLAVFCPVYKHMLMIVD
NEEFYEQEKPLSLK----------DIRSLIIILRQVLWQLL-WVNHITSANSV-------
------------------KSVPV-SSASKGQSVQTIQQRVCIVVSELLSQLQDWNNRRQF
TSPSNFHADGVNDLFSSQAVIENTRANEILKQAPFLIPFTSRVKIF----------SSQL
AAVRQRHGPQAV---------FSRNRFRIQRDHILEDAYNQMSQLTEDSLRGSIRVTFVN
EFGVEEAGIDGGGIFKDFMENITRAAFDVQYGLFKETADHL-------------------
---------------LYPNPGSGMI-------HEQHFQFFHFLGTLLAKAMFEGILVDIP
FATFFLSKLKQKHNYLNDLPSLDPELYRHLI----------FLKHYKGDI--SE--LELY
FVI-------VNNEYGEQTEEELLPGGRNLRVTNENVITFIHLVANHRLNFQIRQQSSHF
LRGFQQLMQKDWIDMF-----NEHELQLLISGSLDSLDIDDLRLHTNYAGGYHNEHFVME
MFWEVLKGFSLENRKKFLKFVTGCSRGPLLGFRYLE-----PMFCIQRASGNAV------
-----EESLDRLPTSATCMNLLKLPPYTSKEQLETK-----LLYAINADA----------
-----GFDLS-----------
>Glyma19g37310
M-----------------------------------------------------------
------------------------------------------------------------
------------------------------------------------------------
------------------------------------------------------------
------------------------------------------------------------
------------------------------------------------------------
------------------------------------------------------------
------------------------------------------------------------
------------------------------------------------------------
------------------------------------------------------------
------------------------------------------------------------
------------------------------------------------------------
------------------------------------------------------------
------------------------------------------------------------
------------------------------------------------------------
------------------------------------------------------------
------------------------------------------------------------
------------------------------------------------------------
--------------------------------------------DAPRKQQVSLRGASAK
EI--------------------------------------------------TR------
------------------------------------------------------------
--------------------------DALLQKVSR----------ERELRNYAKRAASAA
LF-------------------------IQRVWRRFKVTKMI-------------------
------------------------------------------------------------
-----------------------------------SLQLQQE------------------
------------------------------------------------------------
------------------------------------------------------------
------------------------------------------WEIA--------------
-----------------------------------------------VNH----------
-------------------------------YAGVMT-----------------------
------------------------------------------------------------
----------------------------------------ANWISN--------------
----------------------------NLLRPFLFFI----------------------
--------------------------------------TRISTQH---------------
------------------------------------------------------------
------------------------------------------------------------
------------------------------------------------------------
----------------------QKVHSKRI------------------------------
------------------------------------------------------------
--DS--------------------------------------------------------
------------------------------------------------------------
------------------------------------------------------------
----------------------------------------MKLCFTILLES---------
------------------------------------------------------------
------------------------------------------------------------
------------------------------------------------------------
------------------------------------------------------------
--------------------------------------------LKSSDSKQNFCFLAIG
TTEERTIWRYQARQLT-----------------------SLSFFILLEFSECNSRAQDIT
IVTSL--AMRVLVMLTDLK-----------------------------------------
-----------------GWKGITDDNH--LDADLAVKDLIQFLGGNKSGCYVSIGRYISA
LENHSSQSKSITQADDFFFITASAITLAVRPFYLT-NYDVEVPGALD------------V
NHAAKQFFVYLLTIPWLVQH--LPPVLLPALKHKSILFPCFRTLLILKEKVLMEMLEFVK
SEILVSFKAIPPVGWALTNSICLATGN-ENESFNQGLEYA-LYVRVVITLAEAL--LACL
DNIGWVKKKKKALQIDVESSTQPVDTVRHEG-------EATDESIIMSYMDQFRPVCQQW
HLKNLLASIDRDANNKAATVISNDLACL---GKLELCDVALF------------------
-------------------YSNLLRIFSV-LSPIRGPLSVLNMLAFTPGFLVRLWGVLE-
--------DSFFSEDKNNSDNHTSESSKHK----AFEKMQKHVSKD----------GANK
WVNVLHKFTGRSQAATDCIDSIGSHSEPSRV--------------------------NDD
SSDVWDTEPMRHGPQGVPKD--------------------MFAMLHLFCATYSHLLLVLD
DIEFYEKQIPFKIE----------QQRRIASMLNTLVYNGL---SHVSG--------HHN
RPLMDCAVRCLHLLYERDCRHPF-CPPALWLS-PARKSRPPIAVAARTH-----------
--------EVLATNLRSDDSSASLSVGSVVTIVPHVFPFEERVEMF-REFIKMDKASRKM
AGEISEPGSRAI-------------EIVIRRGHIVEDGFRQLNSLGSR-LKSSIHVSFVS
ECGLLEAGLDYGGLSKEFLTDISKAAFSPEYGLFSQNSTSDRL-----------------
---------------LIPTASARYL--------ENGLQMIEFLGRVVGKALYEGILLDYS
FSHVFVQKLLGRYSFLDELSTLDPELYRNLM----------YVKNYDGDV--KE--LSLD
FTV-------TEESLGKRYVVELKSGGKDISVTNENKMQYIHAMADYKLNQQILPFSNAF
YRGLTDLISPAWLKLF-----NASEFNQLLSGGNYDIDIDDLKNNTRYTGGYNEGSRPIK
IFWEVIKGFEPKERCMLLKFVTSCSRAPLLGFKYLQ-----PPFTIHKVACDVPLWATIG
-----GQDVDRLPSASTCYNTLKLPTYKRPGTLRAK-----LLYAISSNA----------
-----GFELS-----------
