# Supplementary material for: Genome-Wide Identification and Evolution of HECT Genes in Soybean
Source: Int J Mol Sci. 2015 Apr 16;16(4):8517–35. doi: 10.3390/ijms16048517 (PMC4425094; doi:10.3390/ijms16048517)
Supplement: Supplementary file 1 [file ijms-16-08517-s001.zip › ijms-80517-Supplementary Information/ijms-80517-supplemenatry tables.xls]

## Sheet: Table S1
Table S1. The information relating to the 41 plant genomes included in the release Phytozome v9.1, and the 365 HECT genes in these genomes.
Organism	Abbreviation	Common Name	Source
Aquilegia coerulea	Aco	Colorado blue columbine	JGI 8X assembly v1.0, annotation v1.2a
Arabidopsis lyrata	Aly	Lyre-leaved rock cress	JGI release v1.0
Arabidopsis thaliana	Ath	Thale cress	TAIR release 10 acquired from TAIR
Brachypodium distachyon	Bdi	Purple false brome	JGI 8x assembly release v1.0 of strain Bd21 with JGI/MIPS PASA annotation v1.2
Brassica rapa	Bra	Napa cabbage	Annotation v1.2 on assembly v1.1 from brassicadb.org
Capsella rubella	Cru	Red shepherd's purse	JGI annotation v1.0 on assembly v1
Carica papaya	Cpa	Papaya	ASGPB release of 2007
Chlamydomonas reinhardtii	Cre	Green algae	JGI v5.0 assembly, annot v5.3.1 based on Augustus u11.6
Citrus clementina	Ccl	Clementine	JGI v1 assembly and v1.0 annotation
Citrus sinensis	Csi	Sweet orange	JGI v1.1 annotation on v1 assembly
Coccomyxa subellipsoidea C-169	Csu	Coccomyxa C-169	JGI v2.0 assembly and annotation
Cucumis sativus	Csa	Cucumber	Roche 454-XLR assembly and JGI v1.0 annotation
Eucalyptus grandis	Egr	Eucalyptus	JGI assembly v1.0, annotation v1.1
Fragaria vesca	Fve	Strawberry	v1.1 assembly and v1.0 annotation from Shulaev et. al., hosted at GDR
Glycine max	Gma	Soybean	JGI Glyma1.1 annotation of the chromosome-based Glyma1 assembly
Gossypium raimondii	Gra	Cotton	JGI annotation v2.1 on assembly v2.0
Linum usitatissimum	Lus	Flax	BGI v1.0 on assembly v1.0
Malus domestica	Mdo	Apple	GDR prediction v1.0 on Malus x domestica assembly v1.0
Manihot esculenta	Mes	Cassava	Assembly version 4, JGI annotation v4.1
Medicago truncatula	Mtr	Barrel medic	Mt3.5v4 on assembly MedtrA17_3.5 from the Medicago Genome Sequence Consortium
Micromonas pusilla CCMP1545	MpC	Micromonas CCMP1545	JGI v3.0 assembly and annotation
Micromonas pusilla RCC299	MpR	Micromonas RCC299	JGI v3.0 assembly and annotation
Mimulus guttatus	Mgu	Monkey flower	JGI 7x assembly release v1.0 of strain IM62, annotation v1.1
Oryza sativa	Osa	Rice	MSU Release 7.0 of the Rice Genome Annotation
Ostreococcus lucimarinus	Olu		JGI v2.0 assembly and annotation
Panicum virgatum	Pvi	Switchgrass	JGI v0.0 annotation on assembly v0
Phaseolus vulgaris	Pvu	Common bean	JGI annotation v1.0 on assembly v1.0 using published ESTs, and JGI RNAseq
Physcomitrella patens	Ppa	Moss	JGI assembly release v1.1 and COSMOSS annotation v1.6
Populus trichocarpa	Ptr	Poplar	JGI assembly release v3.0, annotation v3.0
Prunus persica	Ppe	Peach	JGI release v1.0
Ricinus communis	Rco	Castor bean	TIGR release 0.1
Selaginella moellendorffii	Smo	Spikemoss	JGI v1.0 assembly and annotation
Setaria italica	Sit	Foxtail millet	JGI 8.3X chromosome-scale assembly release 2.0, annotation version 2.1
Solanum lycopersicum	Sly	Tomato	SGNTomato Genome Project ITAG2.3
Solanum tuberosum	Stu	Potato	DM1-3 516R44 (CIP801092) Genome Annotation v3.4 mapped to pseudomolecule sequence
Sorghum bicolor	Sbi	Sweet Sorghum	Sbi1.4 models from MIPS/PASA on v1.0 assembly
Thellungiella halophila	Tha	Salt cress	JGI annotation v1.0 on assembly v1
Theombroma cacao	Tca	Cocoa bean	D. Gilbert public gene set 8 Mar 2012 on assembly v1.1
Vitis vinifera	Vvi	Grape	March 2010 12X assembly and annotation from Genoscope
Volvox carteri	Vca	Volvox	JGI annotation 2.0 on assembly v2
Zea mays	Zma	Maize	5b.60 annotation (filtered set) of the maize "B73" genome v2 produced by the Maize Genome Project

## Sheet: Table S2
Table S2. Details of 365 HECT genes identified in 41 plant genomes.
Gene Symbol	Organism Name	Gene Name	Transcript Name	Peptide Name	PAC Transcript ID	Chromosome Name	Gene Start (bp)	Gene End (bp)	Strand
Aco01	Acoerulea	Aquca_003_00437	Aquca_003_00437.1	22050382_peptide	22050382	scaffold_3	6021360	6049569	1
Aco02	Acoerulea	Aquca_006_00259	Aquca_006_00259.1	22036570_peptide	22036570	scaffold_6	7151987	7168616	1
Aco03	Acoerulea	Aquca_007_00539	Aquca_007_00539.1	22048984_peptide	22048984	scaffold_7	4320197	4336835	-1
Aco04	Acoerulea	Aquca_017_00766	Aquca_017_00766.1	22031334_peptide	22031334	scaffold_17	4659873	4666625	-1
Aco05	Acoerulea	Aquca_019_00105	Aquca_019_00105.1	22055503_peptide	22055503	scaffold_19	1767430	1782545	1
Aco06	Acoerulea	Aquca_027_00123	Aquca_027_00123.1	22045600_peptide	22045600	scaffold_27	1251300	1262859	-1
Aco07	Acoerulea	Aquca_028_00189	Aquca_028_00189.1	22038859_peptide	22038859	scaffold_28	1972134	1980047	-1
Aly01	Alyrata	474651	474651	16055960_peptide	16055960	scaffold_1	29536796	29553529	-1
Aly02	Alyrata	915021	915021	883508	16057789	scaffold_1	33087701	33090188	1
Aly03	Alyrata	479191	479191	16042790_peptide	16042790	scaffold_3	7335172	7343119	1
Aly04	Alyrata	485684	485684	16039403_peptide	16039403	scaffold_5	16429976	16435303	1
Aly05	Alyrata	487067	487067	16037944_peptide	16037944	scaffold_6	780484	787599	1
Aly06	Alyrata	490058	490058	16040477_peptide	16040477	scaffold_6	22176997	22180600	1
Aly07	Alyrata	940321	940321	908808	16051760	scaffold_6	3373460	3375751	-1
Aly08	Alyrata	943823	943823	912310	16035006	scaffold_7	162148	170126	-1
Aly09	Alyrata	916552	916552	885039	16045643	scaffold_8	13340972	13353881	1
Ath01	Athaliana	AT1G55860	AT1G55860.1	19652907_peptide	19652907	Chr1	20879466	20895393	-1
Ath02	Athaliana	AT1G70320	AT1G70320.1	19654219_peptide	19654219	Chr1	26488522	26501281	-1
Ath03	Athaliana	AT3G17205	AT3G17205.1	19662558_peptide	19662558	Chr3	5873294	5881525	1
Ath04	Athaliana	AT3G53090	AT3G53090.1	19660723_peptide	19660723	Chr3	19679208	19684644	1
Ath05	Athaliana	AT4G12570	AT4G12570.1	19647441_peptide	19647441	Chr4	7445362	7449086	1
Ath06	Athaliana	AT4G38600	AT4G38600.1	19647852_peptide	19647852	Chr4	18041031	18049292	-1
Ath07	Athaliana	AT5G02880	AT5G02880.1	19667445_peptide	19667445	Chr5	662064	669107	1
Bdi01	Bdistachyon	Bradi1g12340	Bradi1g12340.2	21818859_peptide	21818859	Bd1	9246732	9258004	1
Bdi02	Bdistachyon	Bradi2g22927	Bradi2g22927.2	21808821_peptide	21808821	Bd2	20508566	20516727	1
Bdi03	Bdistachyon	Bradi2g34820	Bradi2g34820.1	21806109_peptide	21806109	Bd2	34877935	34896474	-1
Bdi04	Bdistachyon	Bradi2g37870	Bradi2g37870.1	21808313_peptide	21808313	Bd2	38236488	38243190	1
Bdi05	Bdistachyon	Bradi3g00350	Bradi3g00350.1	21827204_peptide	21827204	Bd3	114859	125242	-1
Bdi06	Bdistachyon	Bradi4g07997	Bradi4g07997.2	21810839_peptide	21810839	Bd4	6947269	6962128	1
Bdi07	Bdistachyon	Bradi4g33520	Bradi4g33520.1	21812471_peptide	21812471	Bd4	39218555	39224273	-1
Bdi08	Bdistachyon	Bradi5g04567	Bradi5g04567.1	21823975_peptide	21823975	Bd5	5740284	5754365	-1
Bra01	Brapa_Chifu-401_v1.2	Bra021231	Bra021231	22705788_peptide	22705788	A01	23194686	23201383	-1
Bra02	Brapa_Chifu-401_v1.2	Bra028860	Bra028860	22689097_peptide	22689097	A02	1716653	1722724	1
Bra03	Brapa_Chifu-401_v1.2	Bra000779	Bra000779	22707503_peptide	22707503	A03	13061083	13063371	1
Bra04	Brapa_Chifu-401_v1.2	Bra005748	Bra005748	22707208_peptide	22707208	A03	417043	422779	-1
Bra05	Brapa_Chifu-401_v1.2	Bra040685	Bra040685	22719605_peptide	22719605	A04	3997913	4002669	-1
Bra06	Brapa_Chifu-401_v1.2	Bra022201	Bra022201	22686590_peptide	22686590	A05	19125264	19131861	-1
Bra07	Brapa_Chifu-401_v1.2	Bra038022	Bra038022	22695296_peptide	22695296	A06	69204	81670	1
Bra08	Brapa_Chifu-401_v1.2	Bra010737	Bra010737	22721488_peptide	22721488	A08	16188936	16196894	1
Bra09	Brapa_Chifu-401_v1.2	Bra027850	Bra027850	22717002_peptide	22717002	A09	9245695	9258687	1
Bra10	Brapa_Chifu-401_v1.2	Bra029461	Bra029461	22714120_peptide	22714120	A09	17837131	17840047	-1
Ccl01	Cclementina	Ciclev10007219m.g	Ciclev10007219m	20793483_peptide	20793483	scaffold_1	23527053	23542559	1
Ccl02	Cclementina	Ciclev10014213m.g	Ciclev10014213m	20816283_peptide	20816283	scaffold_2	35863288	35870345	-1
Ccl03	Cclementina	Ciclev10000001m.g	Ciclev10000001m	20788163_peptide	20788163	scaffold_5	35379210	35394765	1
Ccl04	Cclementina	Ciclev10010897m.g	Ciclev10010897m	20797779_peptide	20797779	scaffold_6	11597187	11605542	-1
Ccl05	Cclementina	Ciclev10010940m.g	Ciclev10010940m	20798840_peptide	20798840	scaffold_6	21290966	21300106	-1
Ccl06	Cclementina	Ciclev10027670m.g	Ciclev10027670m	20814271_peptide	20814271	scaffold_8	1032136	1042803	-1
Ccl07	Cclementina	Ciclev10004231m.g	Ciclev10004231m	20790293_peptide	20790293	scaffold_9	507376	518725	-1
Cpa01	Cpapaya	evm.TU.supercontig_5.113	evm.model.supercontig_5.113	16421211_peptide	16421211	supercontig_5	850454	866053	1
Cpa02	Cpapaya	evm.TU.supercontig_21.42	evm.model.supercontig_21.42	16413553_peptide	16413553	supercontig_21	607682	622818	-1
Cpa03	Cpapaya	evm.TU.supercontig_37.145	evm.model.supercontig_37.145	16418598_peptide	16418598	supercontig_37	1164652	1177178	-1
Cpa04	Cpapaya	evm.TU.supercontig_146.73	evm.model.supercontig_146.73	16409166_peptide	16409166	supercontig_146	407978	425886	-1
Cpa05	Cpapaya	evm.TU.supercontig_959.1	evm.model.supercontig_959.1	16428944_peptide	16428944	supercontig_959	208	9492	1
Cre01	Creinhardtii	Cre01.g012450	Cre01.g012450.t1.3	27578090_peptide	27578090	chromosome_1	2263908	2289189	1
Cre02	Creinhardtii	Cre01.g022100	Cre01.g022100.t1.2	27577980_peptide	27577980	chromosome_1	3472236	3482416	-1
Cre03	Creinhardtii	Cre02.g099100	Cre02.g099100.t1.3	27574392_peptide	27574392	chromosome_2	4306512	4323226	-1
Cre04	Creinhardtii	Cre03.g159200	Cre03.g159200.t1.2	27577701_peptide	27577701	chromosome_3	2427811	2437712	1
Cre05	Creinhardtii	Cre06.g280300	Cre06.g280300.t1.3	27569037_peptide	27569037	chromosome_6	5023908	5031735	-1
Cre06	Creinhardtii	Cre07.g312900	Cre07.g312900.t1.3	27564407_peptide	27564407	chromosome_7	103126	112807	1
Cre07	Creinhardtii	Cre08.g364550	Cre08.g364550.t1.3	27563251_peptide	27563251	chromosome_8	1453100	1465842	1
Cre08	Creinhardtii	Cre10.g433900	Cre10.g433900.t1.3	27580141_peptide	27580141	chromosome_10	2204533	2216454	1
Cre09	Creinhardtii	g11539	g11539.t1	27565080_peptide	27565080	chromosome_11	576740	586565	-1
Cre10	Creinhardtii	Cre12.g533750	Cre12.g533750.t1.3	27582596_peptide	27582596	chromosome_12	5860529	5868254	-1
Cre11	Creinhardtii	Cre12.g548100	Cre12.g548100.t1.3	27582892_peptide	27582892	chromosome_12	8469284	8474245	1
Cru01	Crubella	Carubv10011657m.g	Carubv10011657m	20889681_peptide	20889681	scaffold_1	19439871	19455230	-1
Cru02	Crubella	Carubv10012881m.g	Carubv10012881m	20898501_peptide	20898501	scaffold_3	5998161	6006381	1
Cru03	Crubella	Carubv10016604m.g	Carubv10016604m	20887006_peptide	20887006	scaffold_5	9819195	9826849	1
Cru04	Crubella	Carubv10000054m.g	Carubv10000054m	20909050_peptide	20909050	scaffold_6	614167	621423	1
Cru05	Crubella	Carubv10000186m.g	Carubv10000186m	20909117_peptide	20909117	scaffold_6	14439026	14443722	1
Cru06	Crubella	Carubv10003974m.g	Carubv10003974m	20897031_peptide	20897031	scaffold_7	177822	186383	-1
Cru07	Crubella	Carubv10007210m.g	Carubv10007210m	20896269_peptide	20896269	scaffold_7	7101698	7103231	-1
Cru08	Crubella	Carubv10025730m.g	Carubv10025730m	20911598_peptide	20911598	scaffold_8	6071516	6084969	1
Csa01	Csativus	Cucsa.042120	Cucsa.042120.1	16952880_peptide	16952880	scaffold00540	598315	612551	-1
Csa02	Csativus	Cucsa.044750	Cucsa.044750.1	16953250_peptide	16953250	scaffold00542	950494	956754	1
Csa03	Csativus	Cucsa.160480	Cucsa.160480.1	16965352_peptide	16965352	scaffold01144	639283	654704	1
Csa04	Csativus	Cucsa.234290	Cucsa.234290.1	16970374_peptide	16970374	scaffold01999	220122	230904	-1
Csa05	Csativus	Cucsa.307200	Cucsa.307200.1	16976177_peptide	16976177	scaffold02977	436390	444700	-1
Csa06	Csativus	Cucsa.378730	Cucsa.378730.1	16982098_peptide	16982098	scaffold03810	264804	275923	1
Csi01	Csinensis	orange1.1g000014m.g	orange1.1g000014m	18107987_peptide	18107987	scaffold00004	2516123	2531673	-1
Csi02	Csinensis	orange1.1g000012m.g	orange1.1g000012m	18114095_peptide	18114095	scaffold00070	215067	229978	1
Csi03	Csinensis	orange1.1g001688m.g	orange1.1g001688m	18109802_peptide	18109802	scaffold00016	1295247	1307193	1
Csi04	Csinensis	orange1.1g000286m.g	orange1.1g000286m	18099427_peptide	18099427	scaffold00023	484491	495146	1
Csi05	Csinensis	orange1.1g045956m.g	orange1.1g045956m	18101068_peptide	18101068	scaffold00056	14752	23516	1
Csu01	Csubellipsoidea	fgenesh1_pm.4_#_278	35876	27390157_peptide	27390157	scaffold_4	2822618	2825540	1
Csu02	Csubellipsoidea	e_gw1.8.127.1	15978	27392305_peptide	27392305	scaffold_8	425717	429927	-1
Csu03	Csubellipsoidea	e_gw1.9.200.1	16350	27388688_peptide	27388688	scaffold_9	634356	637501	1
Csu04	Csubellipsoidea	estExt_Genewise1Plus.C_100426	29762	27385741_peptide	27385741	scaffold_10	1880742	1883486	-1
Csu05	Csubellipsoidea	estExt_Genemark1.C_140060	67182	27387979_peptide	27387979	scaffold_14	330978	349329	-1
Csu06	Csubellipsoidea	fgenesh1_pm.16_#_56	37891	27394031_peptide	27394031	scaffold_16	739449	743442	1
Csu07	Csubellipsoidea	Genemark1.7720_g	58691	27388209_peptide	27388209	scaffold_19	863846	868806	-1
Egr01	Egrandis	Eucgr.A01178	Eucgr.A01178.1	23562936_peptide	23562936	scaffold_1	18283987	18292681	-1
Egr02	Egrandis	Eucgr.A01586	Eucgr.A01586.1	23563381_peptide	23563381	scaffold_1	24839030	24852141	1
Egr03	Egrandis	Eucgr.B03986	Eucgr.B03986.1	23569440_peptide	23569440	scaffold_2	63731257	63756210	1
Egr04	Egrandis	Eucgr.D01414	Eucgr.D01414.1	23575195_peptide	23575195	scaffold_4	25227051	25234403	-1
Egr05	Egrandis	Eucgr.D01416	Eucgr.D01416.1	23575197_peptide	23575197	scaffold_4	25256739	25263259	-1
Egr06	Egrandis	Eucgr.F02160	Eucgr.F02160.1	23582939_peptide	23582939	scaffold_6	29299515	29318007	-1
Egr07	Egrandis	Eucgr.I01410	Eucgr.I01410.2	23595981_peptide	23595981	scaffold_9	24561390	24571777	1
Fve01	Fvesca	gene26562-v1.0-hybrid	mrna26562.1-v1.0-hybrid	27244348_peptide	27244348	LG1	3790159	3804507	-1
Fve02	Fvesca	gene19775-v1.0-hybrid	mrna19775.1-v1.0-hybrid	27276331_peptide	27276331	LG3	1044078	1052608	-1
Fve03	Fvesca	gene20590-v1.0-hybrid	mrna20590.1-v1.0-hybrid	27272997_peptide	27272997	LG3	29852071	29870302	-1
Fve04	Fvesca	gene05017-v1.0-hybrid	mrna05017.1-v1.0-hybrid	27254257_peptide	27254257	LG4	21822091	21839974	-1
Fve05	Fvesca	gene09579-v1.0-hybrid	mrna09579.1-v1.0-hybrid	27258054_peptide	27258054	LG6	8365977	8372462	1
Fve06	Fvesca	gene30084-v1.0-hybrid	mrna30084.1-v1.0-hybrid	27260505_peptide	27260505	LG6	11910121	11922483	-1
Fve07	Fvesca	gene07649-v1.0-hybrid	mrna07649.1-v1.0-hybrid	27266492_peptide	27266492	unanchored	8066815	8080190	1
Gma01	Gmax_v1.1	Glyma02g38020	Glyma02g38020.2	26289171_peptide	26289171	Gm02	43347265	43364774	-1
Gma02	Gmax_v1.1	Glyma03g34650	Glyma03g34650.2	26334154_peptide	26334154	Gm03	42000995	42011419	-1
Gma03	Gmax_v1.1	Glyma04g00530	Glyma04g00530.1	26304411_peptide	26304411	Gm04	285772	296292	-1
Gma04	Gmax_v1.1	Glyma04g10481	Glyma04g10481.1	26305231_peptide	26305231	Gm04	8701971	8719496	-1
Gma05	Gmax_v1.1	Glyma05g26360	Glyma05g26360.1	26319638_peptide	26319638	Gm05	32340858	32357248	1
Gma06	Gmax_v1.1	Glyma06g00600	Glyma06g00600.1	26298598_peptide	26298598	Gm06	309849	320018	-1
Gma07	Gmax_v1.1	Glyma06g10360	Glyma06g10360.1	26302214_peptide	26302214	Gm06	7845196	7861448	-1
Gma08	Gmax_v1.1	Glyma07g36390	Glyma07g36390.1	26348132_peptide	26348132	Gm07	41782618	41798454	-1
Gma09	Gmax_v1.1	Glyma07g39546	Glyma07g39546.1	26349841_peptide	26349841	Gm07	44005949	44011941	-1
Gma10	Gmax_v1.1	Glyma08g09270	Glyma08g09270.3	26310009_peptide	26310009	Gm08	6626148	6642483	1
Gma11	Gmax_v1.1	Glyma10g05620	Glyma10g05620.3	26345240_peptide	26345240	Gm10	4408645	4417572	1
Gma12	Gmax_v1.1	Glyma11g11490	Glyma11g11490.1	26294772_peptide	26294772	Gm11	8185583	8196786	1
Gma13	Gmax_v1.1	Glyma12g03640	Glyma12g03640.1	26291609_peptide	26291609	Gm12	2443609	2454729	1
Gma14	Gmax_v1.1	Glyma13g19981	Glyma13g19981.1	26319349_peptide	26319349	Gm13	23464333	23472965	1
Gma15	Gmax_v1.1	Glyma14g36180	Glyma14g36180.1	26285216_peptide	26285216	Gm14	45377087	45394472	-1
Gma16	Gmax_v1.1	Glyma15g14591	Glyma15g14591.1	26330725_peptide	26330725	Gm15	11013042	11048953	-1
Gma17	Gmax_v1.1	Glyma17g01210	Glyma17g01210.2	26311800_peptide	26311800	Gm17	704329	710650	1
Gma18	Gmax_v1.1	Glyma17g04180	Glyma17g04180.1	26313044_peptide	26313044	Gm17	2781543	2800188	1
Gma19	Gmax_v1.1	Glyma19g37310	Glyma19g37310.1	26326898_peptide	26326898	Gm19	44504837	44515898	-1
Gra01	Graimondii	Gorai.002G003200	Gorai.002G003200.1	26796669_peptide	26796669	Chr02	160690	170079	-1
Gra02	Graimondii	Gorai.002G100900	Gorai.002G100900.1	26791857_peptide	26791857	Chr02	12800074	12814848	1
Gra03	Graimondii	Gorai.002G196900	Gorai.002G196900.1	26792472_peptide	26792472	Chr02	53299084	53308657	1
Gra04	Graimondii	Gorai.002G245000	Gorai.002G245000.1	26796161_peptide	26796161	Chr02	60902520	60910968	1
Gra05	Graimondii	Gorai.006G265700	Gorai.006G265700.1	26830767_peptide	26830767	Chr06	50445528	50455229	-1
Gra06	Graimondii	Gorai.008G035900	Gorai.008G035900.1	26817332_peptide	26817332	Chr08	4424057	4433312	1
Gra07	Graimondii	Gorai.009G183200	Gorai.009G183200.1	26768939_peptide	26768939	Chr09	14104964	14111436	-1
Gra08	Graimondii	Gorai.009G228200	Gorai.009G228200.1	26765686_peptide	26765686	Chr09	17896185	17911895	1
Gra09	Graimondii	Gorai.009G278900	Gorai.009G278900.1	26761801_peptide	26761801	Chr09	23497830	23513655	1
Gra10	Graimondii	Gorai.009G420400	Gorai.009G420400.1	26770315_peptide	26770315	Chr09	65524186	65532225	-1
Gra11	Graimondii	Gorai.010G033100	Gorai.010G033100.1	26756449_peptide	26756449	Chr10	2971920	2987262	1
Gra12	Graimondii	Gorai.010G186800	Gorai.010G186800.1	26756543_peptide	26756543	Chr10	53770945	53776186	-1
Gra13	Graimondii	Gorai.011G204200	Gorai.011G204200.1	26809268_peptide	26809268	Chr11	49452529	49463498	1
Lus01	Lusitatissimum	Lus10032830.g	Lus10032830	23164845_peptide	23164845	scaffold127	690989	704315	1
Lus02	Lusitatissimum	Lus10032589.g	Lus10032589	23146334_peptide	23146334	scaffold140	891137	904488	-1
Lus03	Lusitatissimum	Lus10017098.g	Lus10017098	23167407_peptide	23167407	scaffold216	209802	218441	1
Lus04	Lusitatissimum	Lus10035589.g	Lus10035589	23147544_peptide	23147544	scaffold464	483486	489422	1
Lus05	Lusitatissimum	Lus10010493.g	Lus10010493	23154072_peptide	23154072	scaffold910	357560	361966	-1
Lus06	Lusitatissimum	Lus10027841.g	Lus10027841	23157067_peptide	23157067	scaffold1143	602726	610371	-1
Lus07	Lusitatissimum	Lus10019908.g	Lus10019908	23163994_peptide	23163994	scaffold1491	621500	629652	1
Lus08	Lusitatissimum	Lus10008636.g	Lus10008636	23180066_peptide	23180066	scaffold1686	265819	271690	-1
Lus09	Lusitatissimum	Lus10005068.g	Lus10005068	23148986_peptide	23148986	scaffold1982	180714	187714	-1
Lus10	Lusitatissimum	Lus10002605.g	Lus10002605	23178704_peptide	23178704	scaffold2717	31675	44483	-1
Mdo01	Mdomestica	MDP0000822588	MDP0000822588	22659084_peptide	22659084	MDC001506.89	4980	11398	1
Mdo02	Mdomestica	MDP0000264736	MDP0000264736	22623021_peptide	22623021	MDC002523.532	2038	11243	1
Mdo03	Mdomestica	MDP0000924418	MDP0000924418	22661416_peptide	22661416	MDC006414.458	26880	30264	-1
Mdo04	Mdomestica	MDP0000320505	MDP0000320505	22665410_peptide	22665410	MDC008509.175	14320	23090	-1
Mdo05	Mdomestica	MDP0000320720	MDP0000320720	22625135_peptide	22625135	MDC008726.377	39419	45987	1
Mdo06	Mdomestica	MDP0000186793	MDP0000186793	22655411_peptide	22655411	MDC010158.40	4997	18483	1
Mdo07	Mdomestica	MDP0000196216	MDP0000196216	22653978_peptide	22653978	MDC013978.597	15687	23892	-1
Mdo08	Mdomestica	MDP0000301275	MDP0000301275	22669443_peptide	22669443	MDC017703.189	9342	18321	1
Mdo09	Mdomestica	MDP0000206447	MDP0000206447	22653761_peptide	22653761	MDC018137.213	2340	16516	-1
Mdo10	Mdomestica	MDP0000307848	MDP0000307848	22666544_peptide	22666544	MDC018137.214	6647	26759	1
Mdo11	Mdomestica	MDP0000142676	MDP0000142676	22637090_peptide	22637090	MDC020030.170	1679	6677	1
Mdo12	Mdomestica	MDP0000318443	MDP0000318443	22650091_peptide	22650091	MDC026158.43	2615	17771	-1
Mdo13	Mdomestica	MDP0000317971	MDP0000317971	22680658_peptide	22680658	MDC026158.50	7967	23263	-1
Mes01	Mesculenta	cassava4.1_002295m.g	cassava4.1_002295m	17982669_peptide	17982669	scaffold00708	132994	142196	-1
Mes02	Mesculenta	cassava4.1_000006m.g	cassava4.1_000006m	17988247_peptide	17988247	scaffold02895	428020	445498	-1
Mes03	Mesculenta	cassava4.1_000003m.g	cassava4.1_000003m	17967575_peptide	17967575	scaffold03332	609173	624198	1
Mes04	Mesculenta	cassava4.1_000177m.g	cassava4.1_000177m	17990566_peptide	17990566	scaffold05133	81251	89398	1
Mes05	Mesculenta	cassava4.1_000011m.g	cassava4.1_000011m	17990379_peptide	17990379	scaffold08994	138687	151730	-1
Mes06	Mesculenta	cassava4.1_000080m.g	cassava4.1_000080m	17977504_peptide	17977504	scaffold11821	214678	225164	-1
Mgu01	Mguttatus_v1.1	mgv1a000005m.g	mgv1a000005m	17684464_peptide	17684464	scaffold_4	751071	766514	1
Mgu02	Mguttatus_v1.1	mgv1a001314m.g	mgv1a001314m	17670512_peptide	17670512	scaffold_4	1980823	1985238	1
Mgu03	Mguttatus_v1.1	mgv1a000163m.g	mgv1a000163m	17694885_peptide	17694885	scaffold_13	790170	796709	-1
Mgu04	Mguttatus_v1.1	mgv1a000078m.g	mgv1a000078m	17681328_peptide	17681328	scaffold_15	316013	326073	1
Mgu05	Mguttatus_v1.1	mgv1a000436m.g	mgv1a000436m	17694064_peptide	17694064	scaffold_17	1623097	1632490	-1
Mgu06	Mguttatus_v1.1	mgv11b024345m.g	mgv11b024345m	17693081_peptide	17693081	scaffold_571	5085	9094	1
MpC01	Mpusilla_CCMP1545	estExt_Genewise1Plus.C_1_t20320	174890	174850	27345947	scaffold_1	891696	896557	1
MpC02	Mpusilla_CCMP1545	e_gw1.4.1489.1	154462	154422	27346341	scaffold_4	431344	432549	-1
MpC03	Mpusilla_CCMP1545	MicpuC2.est_orfs.8_8195_4271849:2	69212	27338929_peptide	27338929	scaffold_8	901350	903038	-1
MpC04	Mpusilla_CCMP1545	MicpuC2.AZW_estExt_Genewise1Plus.C_80036	70217	27339220_peptide	27339220	scaffold_8	90383	94290	1
MpC05	Mpusilla_CCMP1545	MicpuC2.e_gw1.9.237.1	19835	27344219_peptide	27344219	scaffold_9	581180	582373	-1
MpC06	Mpusilla_CCMP1545	MicpuC2.estExt_fgenesh1_pg.C_110260	48481	27339356_peptide	27339356	scaffold_11	928887	932837	1
MpC07	Mpusilla_CCMP1545	estExt_fgenesh1_pm.C_90220	213597	213557	27344415	scaffold_9	721053	734874	1
MpC08	Mpusilla_CCMP1545	estExt_Genewise1.C_12_t10483	172918	172878	27348996	scaffold_12	609440	611342	1
MpC09	Mpusilla_CCMP1545	MicpuC2.e_gw1.15.170.1	22875	27348537_peptide	27348537	scaffold_15	295713	297002	1
MpR01	Mpusilla_RCC299	EuGene.0400010288	57759	27400723_peptide	27400723	Chr_04	576651	585162	1
MpR02	Mpusilla_RCC299	EuGene.0600010361	59359	27401967_peptide	27401967	Chr_06	694326	707666	1
MpR03	Mpusilla_RCC299	est_cluster_kg.Chr_06__79__3200679:1	108435	27402343_peptide	27402343	Chr_06	552347	553657	-1
MpR04	Mpusilla_RCC299	e_gw2.07.6.1	83330	27404639_peptide	27404639	Chr_07	793655	798577	1
MpR05	Mpusilla_RCC299	EuGene.0800010005	60437	27403113_peptide	27403113	Chr_08	9990	14074	-1
MpR06	Mpusilla_RCC299	EuGene.0800010533	60965	27403604_peptide	27403604	Chr_08	1161506	1167846	-1
MpR07	Mpusilla_RCC299	EuGene.1100010581	62795	27404935_peptide	27404935	Chr_11	1077515	1080956	-1
MpR08	Mpusilla_RCC299	estExt_Genewise2.C_Chr_110141	91960	27405029_peptide	27405029	Chr_11	291865	293573	1
MpR09	Mpusilla_RCC299	e_gw2.13.99.1	87459	27402828_peptide	27402828	Chr_13	545080	546231	1
Mtr01	Mtruncatula	Medtr2g025790	Medtr2g025790.1	23016777_peptide	23016777	chr2	8013446	8016907	-1
Mtr02	Mtruncatula	Medtr2g025810	Medtr2g025810.1	23015700_peptide	23015700	chr2	8025031	8029410	-1
Mtr03	Mtruncatula	Medtr2g025830	Medtr2g025830.1	23015020_peptide	23015020	chr2	8033152	8037442	-1
Mtr04	Mtruncatula	Medtr2g025930	Medtr2g025930.1	23017359_peptide	23017359	chr2	8084183	8088473	-1
Mtr05	Mtruncatula	Medtr2g025950	Medtr2g025950.1	23015202_peptide	23015202	chr2	8094099	8098378	-1
Mtr06	Mtruncatula	Medtr2g033040	Medtr2g033040.1	23016197_peptide	23016197	chr2	11289821	11312022	-1
Mtr07	Mtruncatula	Medtr4g073370	Medtr4g073370.1	23049539_peptide	23049539	chr4	23367105	23377228	-1
Mtr08	Mtruncatula	Medtr4g133120	Medtr4g133120.1	23051607_peptide	23051607	chr4	47147089	47152768	-1
Mtr09	Mtruncatula	Medtr5g066710	Medtr5g066710.1	23032633_peptide	23032633	chr5	27176650	27193397	-1
Mtr10	Mtruncatula	Medtr7g100670	Medtr7g100670.1	23023095_peptide	23023095	chr7	31746882	31756419	1
Olu01	Olucimarinus	eugene.0400010234	31158	27415692_peptide	27415692	Chr_4	411158	413562	1
Olu02	Olucimarinus	e_gwEuk.12.93.1	39499	27417019_peptide	27417019	Chr_12	163592	165154	-1
Olu03	Olucimarinus	e_gwEuk.13.196.1	41776	27418688_peptide	27418688	Chr_13	437026	438156	-1
Olu04	Olucimarinus	e_gwEuk.13.186.1	41898	27418772_peptide	27418772	Chr_13	506005	507225	1
Olu05	Olucimarinus	e_gwEuk.14.195.1	43113	27419964_peptide	27419964	Chr_14	506812	508143	1
Olu06	Olucimarinus	e_gwEuk.21.139.1	36723	27415195_peptide	27415195	Chr_21	90314	91444	1
Olu07	Olucimarinus	estExt_Genewise_ext.C_Chr_210244	52147	27415143_peptide	27415143	Chr_21	21198	22465	-1
Osa01	Osativa	LOC_Os02g01170	LOC_Os02g01170.1	24133760_peptide	24133760	Chr2	86464	91606	-1
Osa02	Osativa	LOC_Os03g47949	LOC_Os03g47949.1	24123078_peptide	24123078	Chr3	27257668	27263489	-1
Osa03	Osativa	LOC_Os05g03100	LOC_Os05g03100.1	24150580_peptide	24150580	Chr5	1223963	1230057	1
Osa04	Osativa	LOC_Os05g06690	LOC_Os05g06690.1	24152913_peptide	24152913	Chr5	3472305	3485106	1
Osa05	Osativa	LOC_Os05g38830	LOC_Os05g38830.1	24150206_peptide	24150206	Chr5	22776036	22779105	-1
Osa06	Osativa	LOC_Os09g07900	LOC_Os09g07900.1	24136592_peptide	24136592	Chr9	4016486	4036019	1
Osa07	Osativa	LOC_Os12g24080	LOC_Os12g24080.1	24145172_peptide	24145172	Chr12	13697068	13702579	1
Ppa01	Ppatens_v1.6	Pp1s15_454V6	Pp1s15_454V6.1	18050318_peptide	18050318	scaffold_15	2580145	2589075	1
Ppa02	Ppatens_v1.6	Pp1s42_128V6	Pp1s42_128V6.2	18047545_peptide	18047545	scaffold_42	1090769	1108726	1
Ppa03	Ppatens_v1.6	Pp1s67_251V6	Pp1s67_251V6.1	18050763_peptide	18050763	scaffold_67	1716344	1720638	1
Ppa04	Ppatens_v1.6	Pp1s88_123V6	Pp1s88_123V6.1	18064118_peptide	18064118	scaffold_88	855753	863666	1
Ppa05	Ppatens_v1.6	Pp1s103_43V6	Pp1s103_43V6.1	18044460_peptide	18044460	scaffold_103	411226	419529	1
Ppa06	Ppatens_v1.6	Pp1s116_90V6	Pp1s116_90V6.1	18053128_peptide	18053128	scaffold_116	488358	494767	1
Ppa07	Ppatens_v1.6	Pp1s138_130V6	Pp1s138_130V6.1	18060480_peptide	18060480	scaffold_138	703426	721823	-1
Ppa08	Ppatens_v1.6	Pp1s148_98V6	Pp1s148_98V6.1	18043692_peptide	18043692	scaffold_148	684815	690476	-1
Ppa09	Ppatens_v1.6	Pp1s173_137V6	Pp1s173_137V6.1	18050964_peptide	18050964	scaffold_173	771523	782951	-1
Ppa10	Ppatens_v1.6	Pp1s205_47V6	Pp1s205_47V6.1	18038196_peptide	18038196	scaffold_205	459223	464889	1
Ppa11	Ppatens_v1.6	Pp1s229_59V6	Pp1s229_59V6.1	18062029_peptide	18062029	scaffold_229	623367	633053	1
Ppa12	Ppatens_v1.6	Pp1s263_1V6	Pp1s263_1V6.1	18049797_peptide	18049797	scaffold_263	248	4147	1
Ppa13	Ppatens_v1.6	Pp1s263_20V6	Pp1s263_20V6.1	18049815_peptide	18049815	scaffold_263	113072	120333	1
Ppe01	Ppersica	ppa000009m.g	ppa000009m	17661739_peptide	17661739	scaffold_1	46082352	46098486	-1
Ppe02	Ppersica	ppa000674m.g	ppa000674m	17654145_peptide	17654145	scaffold_1	8441158	8454812	-1
Ppe03	Ppersica	ppa001143m.g	ppa001143m	17652257_peptide	17652257	scaffold_4	476884	483157	1
Ppe04	Ppersica	ppa000008m.g	ppa000008m	17650934_peptide	17650934	scaffold_6	3234585	3249920	-1
Ppe05	Ppersica	ppa000169m.g	ppa000169m	17658927_peptide	17658927	scaffold_6	22145155	22152416	-1
Ppe06	Ppersica	ppa000451m.g	ppa000451m	17646189_peptide	17646189	scaffold_7	14885315	14895639	1
Ppe07	Ppersica	ppa000080m.g	ppa000080m	17667623_peptide	17667623	scaffold_8	16409383	16418628	1
Ptr01	Ptrichocarpa	Potri.001G368600	Potri.001G368600.1	27040995_peptide	27040995	Chr01	38225666	38240900	1
Ptr02	Ptrichocarpa	Potri.002G110500	Potri.002G110500.1	27021846_peptide	27021846	Chr02	8146130	8162168	1
Ptr03	Ptrichocarpa	Potri.004G174700	Potri.004G174700.1	26989926_peptide	26989926	Chr04	19311237	19320674	1
Ptr04	Ptrichocarpa	Potri.006G011700	Potri.006G011700.1	27008282_peptide	27008282	Chr06	771903	780045	-1
Ptr05	Ptrichocarpa	Potri.006G132000	Potri.006G132000.1	27007528_peptide	27007528	Chr06	10814460	10822933	-1
Ptr06	Ptrichocarpa	Potri.008G101300	Potri.008G101300.1	27038406_peptide	27038406	Chr08	6383127	6397374	-1
Ptr07	Ptrichocarpa	Potri.009G134300	Potri.009G134300.1	26987499_peptide	26987499	Chr09	10851819	10861883	1
Ptr08	Ptrichocarpa	Potri.010G150000	Potri.010G150000.3	26980296_peptide	26980296	Chr10	15878040	15893050	1
Ptr09	Ptrichocarpa	Potri.011G094100	Potri.011G094100.1	27002387_peptide	27002387	Chr11	11444555	11459822	1
Ptr10	Ptrichocarpa	Potri.016G012900	Potri.016G012900.1	27013506_peptide	27013506	Chr16	710002	717115	1
Ptr11	Ptrichocarpa	Potri.016G085200	Potri.016G085200.3	27013143_peptide	27013143	Chr16	6706408	6716274	1
Ptr12	Ptrichocarpa	Potri.016G096500	Potri.016G096500.1	27013179_peptide	27013179	Chr16	9250688	9263441	1
Pvi01	Pvirgatum	Pavirv00038038m.g	Pavirv00038038m	23757554_peptide	23757554	sg0.contig00755	4532	18980	-1
Pvi02	Pvirgatum	Pavirv00023205m.g	Pavirv00023205m	23820688_peptide	23820688	sg0.contig02263	11891	20869	-1
Pvi03	Pvirgatum	Pavirv00024250m.g	Pavirv00024250m	23814913_peptide	23814913	sg0.contig03303	6994	16131	1
Pvi04	Pvirgatum	Pavirv00023469m.g	Pavirv00023469m	23805483_peptide	23805483	sg0.contig03522	6465	18462	-1
Pvi05	Pvirgatum	Pavirv00010575m.g	Pavirv00010575m	23757785_peptide	23757785	sg0.contig04320	4921	11166	1
Pvi06	Pvirgatum	Pavirv00029557m.g	Pavirv00029557m	23785125_peptide	23785125	sg0.contig07365	185	14069	1
Pvi07	Pvirgatum	Pavirv00029138m.g	Pavirv00029138m	23822263_peptide	23822263	sg0.contig07738	3457	10301	-1
Pvi08	Pvirgatum	Pavirv00031244m.g	Pavirv00031244m	23757759_peptide	23757759	sg0.contig07835	5108	13438	-1
Pvi09	Pvirgatum	Pavirv00020428m.g	Pavirv00020428m	23767083_peptide	23767083	sg0.contig14119	707	6445	1
Pvi10	Pvirgatum	Pavirv00058663m.g	Pavirv00058663m	23779304_peptide	23779304	sg0.contig19536	6419	8931	-1
Pvi11	Pvirgatum	Pavirv00067430m.g	Pavirv00067430m	23775275_peptide	23775275	sg0.contig20305	237	5398	1
Pvi12	Pvirgatum	Pavirv00067620m.g	Pavirv00067620m	23782224_peptide	23782224	sg0.contig20967	1052	8414	1
Pvi13	Pvirgatum	Pavirv00004902m.g	Pavirv00004902m	23758471_peptide	23758471	sg0.contig177610	1	2402	-1
Pvu01	Pvulgaris	Phvul.001G184300	Phvul.001G184300.1	27164159_peptide	27164159	Chr01	44939299	44949995	-1
Pvu02	Pvulgaris	Phvul.002G189700	Phvul.002G189700.1	27169227_peptide	27169227	Chr02	34534646	34550983	-1
Pvu03	Pvulgaris	Phvul.003G084200	Phvul.003G084200.1	27143768_peptide	27143768	Chr03	14126169	14132678	1
Pvu04	Pvulgaris	Phvul.003G118500	Phvul.003G118500.1	27144742_peptide	27144742	Chr03	29565314	29587144	1
Pvu05	Pvulgaris	Phvul.006G120900	Phvul.006G120900.1	27166921_peptide	27166921	Chr06	23643471	23669408	1
Pvu06	Pvulgaris	Phvul.006G142800	Phvul.006G142800.1	27167141_peptide	27167141	Chr06	25688688	25693251	1
Pvu07	Pvulgaris	Phvul.007G163300	Phvul.007G163300.1	27159044_peptide	27159044	Chr07	39270483	39279207	1
Pvu08	Pvulgaris	Phvul.007G163400	Phvul.007G163400.1	27160228_peptide	27160228	Chr07	39292533	39299612	1
Pvu09	Pvulgaris	Phvul.008G183200	Phvul.008G183200.1	27154281_peptide	27154281	Chr08	48391628	48408610	-1
Pvu10	Pvulgaris	Phvul.009G034900	Phvul.009G034900.1	27147165_peptide	27147165	Chr09	7420548	7438430	1
Pvu11	Pvulgaris	Phvul.009G119700	Phvul.009G119700.1	27145898_peptide	27145898	Chr09	17765694	17776046	-1
Pvu12	Pvulgaris	Phvul.011G035200	Phvul.011G035200.1	27151333_peptide	27151333	Chr11	3091491	3102344	1
Rco01	Rcommunis	29206.t000001	29206.m000140	16802454_peptide	16802454	29206	7145	16522	-1
Rco02	Rcommunis	29596.t000026	29596.m000712	16803408_peptide	16803408	29596	193063	206477	1
Rco03	Rcommunis	29602.t000006	29602.m000214	16803534_peptide	16803534	29602	58041	69672	-1
Rco04	Rcommunis	29629.t000056	29629.m001405	16803985_peptide	16803985	29629	308129	323212	1
Rco05	Rcommunis	29805.t000020	29805.m001489	16809195_peptide	16809195	29805	90562	97794	-1
Rco06	Rcommunis	29815.t000003	29815.m000491	16809547_peptide	16809547	29815	18028	30192	1
Rco07	Rcommunis	29889.t000118	29889.m003352	16812298_peptide	16812298	29889	575328	586916	1
Sbi01	Sbicolor_v1.0	Sb01g011845	Sb01g011845.1	1950760_peptide	1950760	chromosome_1	10695999	10704819	1
Sbi02	Sbicolor_v1.0	Sb02g016200	Sb02g016200.1	1956931_peptide	1956931	chromosome_2	37105943	37120815	-1
Sbi03	Sbicolor_v1.0	Sb04g000340	Sb04g000340.1	1964873_peptide	1964873	chromosome_4	137111	142639	-1
Sbi04	Sbicolor_v1.0	Sb06g003290	Sb06g003290.1	1971818_peptide	1971818	chromosome_6	6984829	6995313	-1
Sbi05	Sbicolor_v1.0	Sb08g012560	Sb08g012560.1	1978176_peptide	1978176	chromosome_8	33992247	34008557	-1
Sbi06	Sbicolor_v1.0	Sb09g002120	Sb09g002120.1	1979560_peptide	1979560	chromosome_9	2255916	2262742	1
Sbi07	Sbicolor_v1.0	Sb09g004530	Sb09g004530.1	1979868_peptide	1979868	chromosome_9	5504353	5518561	1
Sbi08	Sbicolor_v1.0	Sb09g022820	Sb09g022820.1	1981182_peptide	1981182	chromosome_9	52463776	52472136	-1
Sit01	Sitalica	Si016079m.g	Si016079m	19687043_peptide	19687043	scaffold_1	126273	134923	-1
Sit02	Sitalica	Si028637m.g	Si028637m	19712476_peptide	19712476	scaffold_2	21256663	21270740	-1
Sit03	Sitalica	Si028891m.g	Si028891m	19711346_peptide	19711346	scaffold_2	35302198	35307356	-1
Sit04	Sitalica	Si020939m.g	Si020939m	19702065_peptide	19702065	scaffold_3	34832073	34846929	-1
Sit05	Sitalica	Si020966m.g	Si020966m	19699801_peptide	19699801	scaffold_3	17292415	17302029	1
Sit06	Sitalica	Si024055m.g	Si024055m	19699276_peptide	19699276	scaffold_3	2760701	2767621	1
Sit07	Sitalica	Si013264m.g	Si013264m	19691623_peptide	19691623	scaffold_6	32267412	32271785	-1
Sit08	Sitalica	Si013562m.g	Si013562m	19691374_peptide	19691374	scaffold_6	32273639	32276564	1
Sit09	Sitalica	Si009164m.g	Si009164m	19696713_peptide	19696713	scaffold_7	7659497	7673047	-1
Sit10	Sitalica	Si009242m.g	Si009242m	19694684_peptide	19694684	scaffold_7	32183958	32196710	1
Sit11	Sitalica	Si034011m.g	Si034011m	19680333_peptide	19680333	scaffold_9	8776667	8784986	1
Sly01	Slycopersicum	Solyc01g057900.2	Solyc01g057900.2.1	27301120_peptide	27301120	SL2.40ch01	57041756	57078903	-1
Sly02	Slycopersicum	Solyc01g111530.2	Solyc01g111530.2.1	27301755_peptide	27301755	SL2.40ch01	89516519	89527791	1
Sly03	Slycopersicum	Solyc04g076620.2	Solyc04g076620.2.1	27278634_peptide	27278634	SL2.40ch04	59096573	59114374	-1
Sly04	Slycopersicum	Solyc05g054080.2	Solyc05g054080.2.1	27298235_peptide	27298235	SL2.40ch05	63202932	63210766	1
Sly05	Slycopersicum	Solyc07g065630.2	Solyc07g065630.2.1	27294304_peptide	27294304	SL2.40ch07	64541438	64557682	1
Sly06	Slycopersicum	Solyc09g005150.1	Solyc09g005150.1.1	27309193_peptide	27309193	SL2.40ch09	145682	149662	1
Sly07	Slycopersicum	Solyc09g005160.1	Solyc09g005160.1.1	27310203_peptide	27310203	SL2.40ch09	151592	155869	1
Sly08	Slycopersicum	Solyc09g007310.2	Solyc09g007310.2.1	27309905_peptide	27309905	SL2.40ch09	907686	916971	1
Sly09	Slycopersicum	Solyc09g008700.1	Solyc09g008700.1.1	27311190_peptide	27311190	SL2.40ch09	2135770	2147539	-1
Sly10	Slycopersicum	Solyc10g055450.1	Solyc10g055450.1.1	27281253_peptide	27281253	SL2.40ch10	52249650	52261711	1
Sly11	Slycopersicum	Solyc10g083470.1	Solyc10g083470.1.1	27280541_peptide	27280541	SL2.40ch10	62582135	62583944	-1
Sly12	Slycopersicum	Solyc12g094560.1	Solyc12g094560.1.1	27306636_peptide	27306636	SL2.40ch12	63097169	63099744	-1
Smo01	Smoellendorffii	73381	73381	15406224_peptide	15406224	scaffold_0	414092	415467	-1
Smo02	Smoellendorffii	76253	76253	15414277_peptide	15414277	scaffold_1	1323091	1324921	-1
Smo03	Smoellendorffii	407700	407700	15421077_peptide	15421077	scaffold_7	2246001	2248703	-1
Smo04	Smoellendorffii	89794	89794	15411807_peptide	15411807	scaffold_10	1974041	1977923	-1
Smo05	Smoellendorffii	146155	146155	15421933_peptide	15421933	scaffold_11	2697354	2704145	1
Smo06	Smoellendorffii	3542	3542	15413740_peptide	15413740	scaffold_18	1461309	1462539	1
Smo07	Smoellendorffii	443962	443962	15417621_peptide	15417621	scaffold_38	818136	822552	1
Smo08	Smoellendorffii	154179	154179	15423310_peptide	15423310	scaffold_46	1157647	1169295	-1
Smo09	Smoellendorffii	50844	50844	15409152_peptide	15409152	scaffold_51	563378	565985	-1
Smo10	Smoellendorffii	181768	181768	15418486_peptide	15418486	scaffold_68	307290	308925	-1
Stu01	Stuberosum	PGSC0003DMG400008462	PGSC0003DMT400021802	PGSC0003DMP400014847	24387398	chr05	58767962	58776328	1
Stu02	Stuberosum	PGSC0003DMG400028257	PGSC0003DMT400072624	PGSC0003DMP400049123	24412730	chr10	48537846	48541078	1
Stu03	Stuberosum	PGSC0003DMG400029319	PGSC0003DMT400075387	PGSC0003DMP400051051	24378306	chr12	64030013	64032618	-1
Stu04	Stuberosum	PGSC0003DMG402011946	PGSC0003DMT400031190	PGSC0003DMP400021158	24411452	chr10	39524300	39531876	1
Tca01	Tcacao	Thecc1EG006633	Thecc1EG006633t1	27464563_peptide	27464563	scaffold_2	3032910	3043798	-1
Tca02	Tcacao	Thecc1EG021434	Thecc1EG021434t2	27455243_peptide	27455243	scaffold_4	33048581	33058676	1
Tca03	Tcacao	Thecc1EG022084	Thecc1EG022084t1	27422052_peptide	27422052	scaffold_5	2554831	2563994	1
Tca04	Tcacao	Thecc1EG022374	Thecc1EG022374t1	27424332_peptide	27424332	scaffold_5	4183423	4191105	-1
Tca05	Tcacao	Thecc1EG030368	Thecc1EG030368t1	27437640_peptide	27437640	scaffold_6	26803900	26809327	-1
Tca06	Tcacao	Thecc1EG030623	Thecc1EG030623t1	27446400_peptide	27446400	scaffold_7	577167	592662	-1
Tca07	Tcacao	Thecc1EG034540	Thecc1EG034540t1	27456532_peptide	27456532	scaffold_8	3537778	3553664	-1
Tha01	Thalophila	Thhalv10024192m.g	Thhalv10024192m	20195004_peptide	20195004	scaffold_1	160803	169272	1
Tha02	Thalophila	Thhalv10012430m.g	Thhalv10012430m	20203651_peptide	20203651	scaffold_2	661532	668784	1
Tha03	Thalophila	Thhalv10028412m.g	Thhalv10028412m	20198005_peptide	20198005	scaffold_3	2823853	2827077	-1
Tha04	Thalophila	Thhalv10011171m.g	Thhalv10011171m	20184869_peptide	20184869	scaffold_7	178035	194659	1
Tha05	Thalophila	Thhalv10011172m.g	Thhalv10011172m	20184430_peptide	20184430	scaffold_7	200084	214070	1
Tha06	Thalophila	Thhalv10019984m.g	Thhalv10019984m	20182785_peptide	20182785	scaffold_13	3453612	3460864	-1
Tha07	Thalophila	Thhalv10010078m.g	Thhalv10010078m	20207068_peptide	20207068	scaffold_16	1232212	1237566	-1
Vca01	Vcarteri	Vocar20004069m.g	Vocar20004069m	23132240_peptide	23132240	scaffold_36	755989	770686	-1
Vca02	Vcarteri	Vocar20012583m.g	Vocar20012583m	23129928_peptide	23129928	scaffold_3	412633	426454	1
Vca03	Vcarteri	Vocar20006334m.g	Vocar20006334m	23128425_peptide	23128425	scaffold_7	1833170	1838359	-1
Vca04	Vcarteri	Vocar20004842m.g	Vocar20004842m	23133263_peptide	23133263	scaffold_9	3074228	3082617	1
Vca05	Vcarteri	Vocar20007555m.g	Vocar20007555m	23128883_peptide	23128883	scaffold_14	1054285	1068463	1
Vca06	Vcarteri	Vocar20000780m.g	Vocar20000780m	23132750_peptide	23132750	scaffold_19	2116482	2129339	1
Vca07	Vcarteri	Vocar20002255m.g	Vocar20002255m	23127049_peptide	23127049	scaffold_20	240425	254351	1
Vca08	Vcarteri	Vocar20014908m.g	Vocar20014908m	23135438_peptide	23135438	scaffold_28	19566	29361	-1
Vca09	Vcarteri	Vocar20003001m.g	Vocar20003001m	23131280_peptide	23131280	scaffold_2	504624	514022	1
Vca10	Vcarteri	Vocar20010178m.g	Vocar20010178m	23128103_peptide	23128103	scaffold_45	313326	340889	1
Vvi01	Vvinifera	GSVIVG01024033001	GSVIVT01024033001	17832327_peptide	17832327	chr3	1612329	1639335	1
Vvi02	Vvinifera	GSVIVG01018731001	GSVIVT01018731001	17828563_peptide	17828563	chr4	20327038	20339205	1
Vvi03	Vvinifera	GSVIVG01034942001	GSVIVT01034942001	17840235_peptide	17840235	chr5	271696	308090	-1
Vvi04	Vvinifera	GSVIVG01025537001	GSVIVT01025537001	17833509_peptide	17833509	chr8	14214160	14226917	1
Vvi05	Vvinifera	GSVIVG01033734001	GSVIVT01033734001	17839393_peptide	17839393	chr8	18237696	18265065	1
Vvi06	Vvinifera	GSVIVG01009206001	GSVIVT01009206001	17821668_peptide	17821668	chr18	6235027	6247312	-1
Vvi07	Vvinifera	GSVIVG01014698001	GSVIVT01014698001	17825627_peptide	17825627	chr19	8744183	8752009	1
Vvi08	Vvinifera	GSVIVG01003328001	GSVIVT01003328001	17818430_peptide	17818430	chrUn	9089113	9110017	1
Zma01	Zmays	GRMZM2G021299	GRMZM2G021299_T01	20848964_peptide	20848964	2	155072701	155102547	1
Zma02	Zmays	GRMZM2G049141	GRMZM2G049141_T01	20842116_peptide	20842116	2	83539268	83558706	-1
Zma03	Zmays	GRMZM2G080439	GRMZM2G080439_T01	20843423_peptide	20843423	2	189501893	189517266	-1
Zma04	Zmays	GRMZM2G411536	GRMZM2G411536_T03	20830738_peptide	20830738	3	111553578	111570905	1
Zma05	Zmays	GRMZM2G374574	GRMZM2G374574_T01	20881505_peptide	20881505	5	66431525	66441796	-1
Zma06	Zmays	GRMZM2G461948	GRMZM2G461948_T01	20880122_peptide	20880122	5	13576263	13591781	1
Zma07	Zmays	GRMZM2G034622	GRMZM2G034622_T02	20821956_peptide	20821956	6	125545108	125554322	-1
Zma08	Zmays	GRMZM2G124297	GRMZM2G124297_T01	20824052_peptide	20824052	6	28466440	28477852	-1
Zma09	Zmays	GRMZM2G181378	GRMZM2G181378_T01	20832257_peptide	20832257	7	132186216	132203350	-1
Zma10	Zmays	GRMZM2G328988	GRMZM2G328988_T01	20850023_peptide	20850023	8	117746358	117761424	1
Zma11	Zmays	GRMZM2G331368	GRMZM2G331368_T02	20874088_peptide	20874088	10	20699419	20716048	-1

## Sheet: Table S3
Table S3. RPKM log2-transfromed transcription count data for soybean HECT genes in 14 tissues [58].
Gene symbol	Group	Arabidopsis Ortholog	Nodule	Flower	Root	Young Leaf	One cm pod	Pod shell 10DAF	Pod shell 14DAF	seed 10DAF	Seed 14DAF	Seed 21DAF	Seed 25DAF	Seed 28DAF	Seed 35DAF	Seed 42DAF
Glyma05g26360	I	UPL1\2	3	6	7	5	3	3	2	3	2	3	2	1	3	2
Glyma08g09270	II	UPL1\2	4	7	7	4	4	4	2	2	3	4	2	1	3	2
Glyma02g38020	II	UPL8	4	7	7	5	4	4	2	2	3	4	3	2	4	3
Glyma06g10360	II	UPL8	2	5	5	4	3	3	2	1	2	3	2	1	3	2
Glyma14g36180	II	UPL8	4	4	6	3	3	3	2	2	2	3	2	1	3	2
Glyma17g01210	III	UPL5	33	3	6	3	4	3	2	2	4	4	3	2	5	4
Glyma07g36390	IV	UPL6	3	6	6	3	5	7	5	4	4	3	3	2	3	2
Glyma17g04180	IV	UPL6	3	5	4	3	4	4	3	2	2	2	2	1	2	1
Glyma03g34650	V	UPL7	0	1	1	1	1	1	1	1	0	0	0	0	1	0
Glyma19g37310	V	UPL7	3	3	6	2	2	2	4	1	2	2	1	1	2	1
Glyma04g00530	VI	UPL3	5	11	11	6	5	6	4	4	5	6	5	3	6	3
Glyma06g00600	VI	UPL3	15	5	7	4	4	4	3	3	4	6	4	2	5	3
Glyma11g11490	VI	UPL3	7	8	8	7	8	6	5	3	6	8	4	2	5	3
Glyma12g03640	VI	UPL3	6	8	8	6	7	6	5	3	5	5	4	2	5	4
Glyma10g05620	VII	UPL4	2	6	5	2	2	2	2	3	1	2	1	1	3	2
